# Supplementary material for: Tetra­pyridinium μ-oxido-di-μ-sulfato-bis­[chloridodioxidomolybdate(VI)]
Source: Acta Crystallogr Sect E Struct Rep Online. 2010 Jul 24;66(Pt 8):m1005–6. doi: 10.1107/S1600536810028254 (PMC3007277; doi:10.1107/S1600536810028254)
Supplement: Supplementary file 1 [file e-66-m1005-sup1.cif]

##############################################################################
###                                                                        ###
###        Electronic paper (Acta Crystallographica Section E)             ###
###                                                                        ###
##############################################################################
#                                                                            #
# This CIF contains the data in a paper accepted for publication in Acta     #
# Crystallographica Section E. It conforms to the requirements of Notes      #
# for Authors for Section E, and has been peer reviewed under the auspices   #
# of the IUCr Commission on Journals.                                        #
#                                                                            #
# Full details of the Crystallographic Information File format               #
# are given in the paper "The Crystallographic Information File (CIF):       #
# a New Standard Archive File for Crystallography" by S. R. Hall, F. H.      #
# Allen and I. D. Brown [Acta Cryst. (1991), A47, 655-685].                  #
#                                                                            #
# The current version of the core CIF dictionary is obtainable from          #
# ftp://ftp.iucr.org/pub/cif_core.dic. The current version number is 2.4.    #
#                                                                            #
# Software is freely available for graphical display of the structure(s) in  #
# this CIF.  For information consult the CIF home page http://www.iucr.org/  #
# cif/home.html                                                              #
#                                                                            #
# This file may be used for bona fide research purposes within the           #
# scientific community so long as proper attribution is given to the journal # 
# article from which it was obtained.                                        #
#                                                                            #
##############################################################################
                                             
data_global
_journal_date_recd_electronic     2010-07-07
_journal_date_accepted     2010-07-14
_journal_name_full     'Acta Crystallographica, Section E'
_journal_year     2010
_journal_volume     66
_journal_issue      8
_journal_page_first     m1005
_journal_page_last     m1006
_journal_paper_category     QM
_journal_coeditor_code     TK2692
_publ_contact_author_name     'Filipe A. Almeida Paz'
_publ_contact_author_address
;
 Department of Chemistry
 University of Aveiro
 CICECO
 3810-193
 Aveiro
 Portugal
;
_publ_contact_author_email     filipe.paz@ua.pt
_publ_contact_author_fax     '+351 234 401470'
_publ_contact_author_phone     '+351 234 370200'
_publ_section_title
;
Tetrapyridinium \m-oxido-di-\m-sulfato-bis[chloridodioxidomolybdate(VI)]
;
loop_
    _publ_author_name
    _publ_author_footnote
    _publ_author_address
    'Fernandes, Jos\'e A.' .
;
Department of Chemistry
University of Aveiro
CICECO
3810-193 Aveiro
Portugal
;
    'Gomes, Ana C.' .
;
Department of Chemistry
University of Aveiro
CICECO
3810-193 Aveiro
Portugal
;
    'Figueiredo, S\'onia' .
;
Department of Chemistry
University of Algarve
Campus de Gambelas
8005-139 Faro
Portugal
;
    'Gago, Sandra' .
;
Department of Chemistry
University of Aveiro
CICECO
3810-193 Aveiro
Portugal
;
    'Lopes, Andr\'e D.' .
;
Department of Chemistry
University of Algarve
Campus de Gambelas
8005-139 Faro
Portugal
;
    'Pillinger, Martyn' .
;
Department of Chemistry
University of Aveiro
CICECO
3810-193 Aveiro
Portugal
;
    'Ribeiro-Claro, Paulo J. A.' .
;
Department of Chemistry
University of Aveiro
CICECO
3810-193 Aveiro
Portugal
;
    'Gon\,calves, Isabel S.' .
;
Department of Chemistry
University of Aveiro
CICECO
3810-193 Aveiro
Portugal
;
    'Almeida Paz, Filipe A.' .
;
Department of Chemistry
University of Aveiro
CICECO
3810-193 Aveiro
Portugal
;
data_I
_chemical_name_systematic
;
Tetrapyridinium \m-oxido-di-\m-sulfato-bis[chloridodioxidomolybdate(VI)]
;
_chemical_name_common     ?
_chemical_formula_moiety     '4(C5 H6 N +), Cl2 Mo2 O13 S2 4-'
_chemical_formula_sum     'C20 H24 Cl2 Mo2 N4 O13 S2'
_chemical_formula_iupac     '(C5 H6 N)4 [Mo2 Cl2 O5 (S O4)2]'
_chemical_formula_weight     855.33
_chemical_melting_point     ?
_symmetry_cell_setting     monoclinic
_symmetry_space_group_name_H-M     'P 21/n'
_symmetry_space_group_name_Hall     '-P 2yn'
loop_
    _symmetry_equiv_pos_as_xyz
    'x, y, z'
    '-x+1/2, y+1/2, -z+1/2'
    '-x, -y, -z'
    'x-1/2, -y-1/2, z-1/2'
_cell_length_a     10.517(4)
_cell_length_b     49.281(15)
_cell_length_c     17.557(6)
_cell_angle_alpha     90.00
_cell_angle_beta     95.07(3)
_cell_angle_gamma     90.00
_cell_volume     9064(5)
_cell_formula_units_Z     12
_cell_measurement_reflns_used     1387
_cell_measurement_theta_min     3.93
_cell_measurement_theta_max     17.79
_cell_measurement_temperature     150(2)
_exptl_crystal_description     Plate
_exptl_crystal_colour     'pale-yellow'
_exptl_crystal_size_max     0.03
_exptl_crystal_size_mid     0.02
_exptl_crystal_size_min     0.01
_exptl_crystal_density_diffrn     1.880
_exptl_crystal_density_meas     ?
_exptl_crystal_density_method     'not measured'
_exptl_crystal_F_000     5112
_exptl_absorpt_coefficient_mu     1.213
_exptl_absorpt_correction_type     multi-scan
_exptl_absorpt_process_details
;
(SADABS; Sheldrick, 1998)
;
_exptl_absorpt_correction_T_min     0.9645
_exptl_absorpt_correction_T_max     0.9880
_exptl_special_details
;
;
_diffrn_ambient_temperature     150(2)
_diffrn_radiation_type     MoK\a
_diffrn_radiation_wavelength     0.71073
_diffrn_radiation_source     'fine-focus sealed tube'
_diffrn_radiation_monochromator     graphite
_diffrn_measurement_device_type     'Bruker X8 Kappa CCD APEXII'
_diffrn_measurement_method     '\w/\f scans'
_diffrn_detector_area_resol_mean     ?
_diffrn_reflns_number     49290
_diffrn_reflns_av_R_equivalents     0.2547
_diffrn_reflns_av_sigmaI/netI     0.2881
_diffrn_reflns_theta_min     3.72
_diffrn_reflns_theta_max     25.35
_diffrn_reflns_theta_full     25.35
_diffrn_measured_fraction_theta_max     0.981
_diffrn_measured_fraction_theta_full     0.981
_diffrn_reflns_limit_h_min     -12
_diffrn_reflns_limit_h_max     12
_diffrn_reflns_limit_k_min     -59
_diffrn_reflns_limit_k_max     59
_diffrn_reflns_limit_l_min     -21
_diffrn_reflns_limit_l_max     21
_diffrn_standards_number     ?
_diffrn_standards_interval_count     ?
_diffrn_standards_interval_time     ?
_diffrn_standards_decay_%     ?
_refine_special_details
;
Refinement of <i>F</i>^2^ against ALL reflections. The weighted <i>R</i>-factor
<i>wR</i> and goodness of fit <i>S</i> are based on <i>F</i>^2^, conventional
<i>R</i>-factors <i>R</i> are based on <i>F</i>, with <i>F</i> set to zero for
negative <i>F</i>^2^. The threshold expression of <i>F</i>^2^ >
\s(<i>F</i>^2^) is used only for calculating <i>R</i>-factors(gt) <i>etc</i>.
and is not relevant to the choice of reflections for refinement.
<i>R</i>-factors based on <i>F</i>^2^ are statistically about twice as large
as those based on <i>F</i>, and <i>R</i>- factors based on ALL data will be
even larger.
;
_reflns_number_total     16283
_reflns_number_gt     6037
_reflns_threshold_expression     I>2\s(I)
_refine_ls_structure_factor_coef     Fsqd
_refine_ls_matrix_type     full
_refine_ls_R_factor_all     0.2563
_refine_ls_R_factor_gt     0.0979
_refine_ls_wR_factor_gt     0.2046
_refine_ls_wR_factor_ref     0.2860
_refine_ls_goodness_of_fit_ref     0.944
_refine_ls_restrained_S_all     0.944
_refine_ls_number_reflns     16283
_refine_ls_number_parameters     802
_refine_ls_number_restraints     0
_refine_ls_hydrogen_treatment     constr
_refine_ls_weighting_scheme     calc
_refine_ls_weighting_details
                 'calc w=1/[\s^2^(Fo^2^)+(0.1162P)^2^] where P=(Fo^2^+2Fc^2^)/3'
_atom_sites_solution_hydrogens     geom
_atom_sites_solution_primary     direct
_atom_sites_solution_secondary     difmap
_refine_ls_shift/su_max     0.001
_refine_ls_shift/su_mean     0.000
_refine_diff_density_max     2.075
_refine_diff_density_min     -1.277
_refine_ls_extinction_method     none
_refine_ls_extinction_coef     ?
loop_
    _atom_type_symbol
    _atom_type_description
    _atom_type_scat_dispersion_real
    _atom_type_scat_dispersion_imag
    _atom_type_scat_source
    'C' 'C' 0.0033 0.0016
                         'International Tables Vol C Tables 4.2.6.8 and 6.1.1.4'
    'H' 'H' 0.0000 0.0000
                         'International Tables Vol C Tables 4.2.6.8 and 6.1.1.4'
    'N' 'N' 0.0061 0.0033
                         'International Tables Vol C Tables 4.2.6.8 and 6.1.1.4'
    'O' 'O' 0.0106 0.0060
                         'International Tables Vol C Tables 4.2.6.8 and 6.1.1.4'
    'Mo' 'Mo' -1.6832 0.6857
                         'International Tables Vol C Tables 4.2.6.8 and 6.1.1.4'
    'S' 'S' 0.1246 0.1234
                         'International Tables Vol C Tables 4.2.6.8 and 6.1.1.4'
    'Cl' 'Cl' 0.1484 0.1585
                         'International Tables Vol C Tables 4.2.6.8 and 6.1.1.4'
_computing_data_collection     'APEX2 (Bruker, 2006)'
_computing_cell_refinement     'SAINT-Plus (Bruker, 2005)'
_computing_data_reduction     'SAINT-Plus (Bruker, 2005)'
_computing_structure_solution     'SHELXTL (Sheldrick, 2008)'
_computing_structure_refinement     'SHELXTL (Sheldrick, 2008)'
_computing_molecular_graphics     'DIAMOND (Brandenburg, 2009)'
_computing_publication_material     'SHELXTL (Sheldrick, 2008)'
loop_
    _atom_site_type_symbol
    _atom_site_label
    _atom_site_fract_x
    _atom_site_fract_y
    _atom_site_fract_z
    _atom_site_U_iso_or_equiv
    _atom_site_adp_type
    _atom_site_calc_flag
    _atom_site_refinement_flags
    _atom_site_occupancy
    _atom_site_disorder_assembly
    _atom_site_disorder_group
    Mo Mo1_1 0.61841(14) 0.04241(3) 0.29835(8) 0.0331(4) Uani d . 1 . .
    Mo Mo2_1 0.86953(14) 0.08147(3) 0.21318(9) 0.0345(4) Uani d . 1 . .
    S S1_1 0.7478(4) 0.10087(8) 0.3811(2) 0.0306(10) Uani d . 1 . .
    S S2_1 0.5454(4) 0.09810(9) 0.1811(2) 0.0334(10) Uani d . 1 . .
    Cl Cl1_1 0.4126(4) 0.04489(9) 0.3510(3) 0.0443(11) Uani d . 1 . .
    Cl Cl2_1 0.9536(5) 0.12595(10) 0.1865(3) 0.0574(14) Uani d . 1 . .
    O O1_1 0.7636(10) 0.0547(2) 0.2521(6) 0.036(3) Uani d . 1 . .
    O O2_1 0.5677(13) 0.0163(3) 0.2383(7) 0.057(4) Uani d . 1 . .
    O O3_1 0.6895(11) 0.0259(2) 0.3765(6) 0.040(3) Uani d . 1 . .
    O O4_1 1.0114(11) 0.0698(2) 0.2526(7) 0.045(3) Uani d . 1 . .
    O O5_1 0.8667(11) 0.0711(2) 0.1205(7) 0.048(3) Uani d . 1 . .
    O O6_1 0.6406(10) 0.0817(2) 0.3603(6) 0.035(3) Uani d . 1 . .
    O O7_1 0.8371(15) 0.1019(3) 0.3224(9) 0.079(5) Uani d . 1 . .
    O O8_1 0.6969(12) 0.1276(2) 0.3937(8) 0.054(4) Uani d . 1 . .
    O O9_1 0.8211(15) 0.0913(3) 0.4486(9) 0.082(5) Uani d . 1 . .
    O O10_1 0.5174(11) 0.0714(3) 0.2139(7) 0.047(3) Uani d . 1 . .
    O O11_1 0.6839(12) 0.1017(2) 0.1803(9) 0.066(5) Uani d . 1 . .
    O O12_1 0.4878(15) 0.0989(3) 0.1043(7) 0.076(5) Uani d . 1 . .
    O O13_1 0.4953(12) 0.1195(3) 0.2274(7) 0.050(3) Uani d . 1 . .
    Mo Mo1_2 0.07651(14) 0.04591(3) 0.80064(8) 0.0342(4) Uani d . 1 . .
    Mo Mo2_2 0.32790(14) 0.08398(3) 0.71361(8) 0.0336(4) Uani d . 1 . .
    Cl Cl1_2 -0.1186(4) 0.04937(10) 0.8657(3) 0.0476(12) Uani d . 1 . .
    Cl Cl2_2 0.4061(5) 0.12807(10) 0.6787(3) 0.0558(14) Uani d . 1 . .
    S S1_2 0.2164(4) 0.10380(9) 0.8868(2) 0.0352(11) Uani d . 1 . .
    S S2_2 0.0087(4) 0.10255(9) 0.6850(2) 0.0371(11) Uani d . 1 . .
    O O1_2 0.2183(10) 0.0576(2) 0.7524(6) 0.035(3) Uani d . 1 . .
    O O2_2 0.1451(12) 0.0256(2) 0.8698(7) 0.051(3) Uani d . 1 . .
    O O3_2 0.0076(13) 0.0240(3) 0.7343(8) 0.063(4) Uani d . 1 . .
    O O4_2 0.4680(12) 0.0750(3) 0.7637(7) 0.051(3) Uani d . 1 . .
    O O5_2 0.3428(12) 0.0710(2) 0.6265(7) 0.047(3) Uani d . 1 . .
    O O6_2 0.1268(14) 0.0807(3) 0.8811(8) 0.064(4) Uani d . 1 . .
    O O7_2 0.2701(12) 0.1091(2) 0.8123(7) 0.048(3) Uani d . 1 . .
    O O8_2 0.3146(14) 0.0977(4) 0.9422(10) 0.106(7) Uani d . 1 . .
    O O9_2 0.1473(14) 0.1273(2) 0.9043(8) 0.063(4) Uani d . 1 . .
    O O10_2 -0.0181(13) 0.0806(3) 0.7395(8) 0.073(5) Uani d . 1 . .
    O O11_2 0.1387(13) 0.1019(3) 0.6654(8) 0.060(4) Uani d . 1 . .
    O O12_2 -0.0767(16) 0.0992(3) 0.6156(9) 0.088(5) Uani d . 1 . .
    O O13_2 -0.0172(15) 0.1276(3) 0.7225(10) 0.086(5) Uani d . 1 . .
    Mo Mo1_3 0.44358(17) 0.23070(4) 0.36070(10) 0.0491(5) Uani d . 1 . .
    Mo Mo2_3 0.30556(19) 0.29740(4) 0.40168(11) 0.0559(5) Uani d . 1 . .
    Cl Cl1_3 0.4093(5) 0.18173(10) 0.3646(3) 0.0566(13) Uani d . 1 . .
    Cl Cl2_3 0.1181(6) 0.31877(11) 0.4444(4) 0.0815(19) Uani d . 1 . .
    S S1_3 0.3402(5) 0.24730(9) 0.5328(3) 0.0431(12) Uani d . 1 . .
    S S2_3 0.1355(5) 0.24752(9) 0.3051(3) 0.0404(12) Uani d . 1 . .
    O O1_3 0.4123(11) 0.2697(3) 0.3742(7) 0.057(4) Uani d . 1 . .
    O O2_3 0.5916(13) 0.2273(3) 0.4055(9) 0.073(4) Uani d . 1 . .
    O O3_3 0.4727(14) 0.2309(3) 0.2679(8) 0.071(4) Uani d . 1 . .
    O O4_3 0.3178(19) 0.3169(3) 0.3226(9) 0.091(5) Uani d . 1 . .
    O O5_3 0.4034(14) 0.3135(3) 0.4681(8) 0.068(4) Uani d . 1 . .
    O O6_3 0.3605(12) 0.2252(2) 0.4743(7) 0.051(3) Uani d . 1 . .
    O O7_3 0.2559(12) 0.2679(3) 0.4923(8) 0.058(4) Uani d . 1 . .
    O O8_3 0.4594(13) 0.2594(3) 0.5629(8) 0.064(4) Uani d . 1 . .
    O O9_3 0.2722(13) 0.2355(3) 0.5928(7) 0.057(4) Uani d . 1 . .
    O O10_3 0.2360(12) 0.2280(2) 0.3327(8) 0.053(3) Uani d . 1 . .
    O O11_3 0.1574(17) 0.2735(3) 0.3401(12) 0.115(7) Uani d . 1 . .
    O O12_3 0.138(2) 0.2519(5) 0.2268(9) 0.139(10) Uani d . 1 . .
    O O13_3 0.0161(17) 0.2380(3) 0.3250(17) 0.140(10) Uani d . 1 . .
    N N1_4 0.4861(17) 0.0489(4) 0.9445(10) 0.063(5) Uiso d . 1 . .
    H H1_4 0.4257 0.0608 0.9318 0.076 Uiso calc R 1 . .
    C C1_4 0.499(2) 0.0285(4) 0.8951(13) 0.060(6) Uiso d . 1 . .
    H H1A_4 0.4482 0.0271 0.8479 0.073 Uiso calc R 1 . .
    C C2_4 0.591(2) 0.0100(5) 0.9170(13) 0.064(6) Uiso d . 1 . .
    H H2_4 0.6036 -0.0047 0.8837 0.077 Uiso calc R 1 . .
    C C3_4 0.660(2) 0.0114(4) 0.9796(12) 0.060(6) Uiso d . 1 . .
    H H3_4 0.7233 -0.0020 0.9930 0.072 Uiso calc R 1 . .
    C C4_4 0.642(2) 0.0336(5) 1.0296(14) 0.074(7) Uiso d . 1 . .
    H H4_4 0.6924 0.0350 1.0772 0.089 Uiso calc R 1 . .
    C C5_4 0.5530(17) 0.0527(4) 1.0089(11) 0.045(5) Uiso d . 1 . .
    H H5_4 0.5404 0.0680 1.0401 0.054 Uiso calc R 1 . .
    N N1_5 0.6472(17) 0.0571(4) 0.5494(11) 0.067(5) Uiso d . 1 . .
    H H1_5 0.6586 0.0652 0.5059 0.081 Uiso calc R 1 . .
    C C1_5 0.5530(19) 0.0387(4) 0.5522(12) 0.055(5) Uiso d . 1 . .
    H H1A_5 0.4969 0.0352 0.5078 0.066 Uiso calc R 1 . .
    C C2_5 0.538(2) 0.0258(5) 0.6147(13) 0.064(6) Uiso d . 1 . .
    H H2_5 0.4750 0.0121 0.6168 0.077 Uiso calc R 1 . .
    C C3_5 0.6154(18) 0.0324(4) 0.6763(11) 0.050(5) Uiso d . 1 . .
    H H3_5 0.6038 0.0239 0.7239 0.060 Uiso calc R 1 . .
    C C4_5 0.709(2) 0.0506(4) 0.6724(13) 0.062(6) Uiso d . 1 . .
    H H4_5 0.7666 0.0546 0.7157 0.074 Uiso calc R 1 . .
    C C5_5 0.7179(16) 0.0627(3) 0.6075(9) 0.034(4) Uiso d . 1 . .
    H H5_5 0.7811 0.0763 0.6044 0.041 Uiso calc R 1 . .
    N N1_6 0.0519(17) 0.0486(4) 0.5239(11) 0.069(5) Uiso d . 1 . .
    H H1_6 0.0376 0.0610 0.5583 0.083 Uiso calc R 1 . .
    C C1_6 -0.0135(16) 0.0490(4) 0.4585(10) 0.037(4) Uiso d . 1 . .
    H H1A_6 -0.0810 0.0617 0.4497 0.045 Uiso calc R 1 . .
    C C2_6 0.0112(19) 0.0317(4) 0.4019(12) 0.052(5) Uiso d . 1 . .
    H H2_6 -0.0365 0.0329 0.3535 0.063 Uiso calc R 1 . .
    C C3_6 0.1016(19) 0.0132(4) 0.4137(12) 0.056(5) Uiso d . 1 . .
    H H3_6 0.1176 0.0012 0.3733 0.067 Uiso calc R 1 . .
    C C4_6 0.172(2) 0.0108(4) 0.4814(11) 0.055(5) Uiso d . 1 . .
    H H4_6 0.2372 -0.0024 0.4891 0.066 Uiso calc R 1 . .
    C C5_6 0.1446(19) 0.0289(4) 0.5410(12) 0.057(5) Uiso d . 1 . .
    H H5_6 0.1883 0.0276 0.5905 0.068 Uiso calc R 1 . .
    N N1_7 0.1357(15) 0.0553(3) 0.0363(10) 0.054(4) Uiso d . 1 . .
    H H1_7 0.1290 0.0626 -0.0097 0.065 Uiso calc R 1 . .
    C C1_7 0.056(2) 0.0368(5) 0.0525(14) 0.070(6) Uiso d . 1 . .
    H H1A_7 -0.0124 0.0322 0.0157 0.084 Uiso calc R 1 . .
    C C2_7 0.066(2) 0.0240(5) 0.1185(13) 0.065(6) Uiso d . 1 . .
    H H2_7 0.0045 0.0105 0.1274 0.078 Uiso calc R 1 . .
    C C3_7 0.1505(18) 0.0288(4) 0.1691(12) 0.051(5) Uiso d . 1 . .
    H H3_7 0.1564 0.0191 0.2159 0.061 Uiso calc R 1 . .
    C C4_7 0.248(2) 0.0514(4) 0.1543(12) 0.056(5) Uiso d . 1 . .
    H H4_7 0.3169 0.0562 0.1902 0.068 Uiso calc R 1 . .
    C C5_7 0.2252(17) 0.0634(4) 0.0859(10) 0.043(5) Uiso d . 1 . .
    H H5_7 0.2768 0.0783 0.0737 0.052 Uiso calc R 1 . .
    N N1_8 0.1397(16) 0.1897(4) 0.4548(10) 0.063(5) Uiso d . 1 . .
    H H1_8 0.1876 0.2036 0.4441 0.076 Uiso calc R 1 . .
    C C1_8 0.068(2) 0.1803(5) 0.3990(15) 0.080(7) Uiso d . 1 . .
    H H1A_8 0.0713 0.1874 0.3489 0.096 Uiso calc R 1 . .
    C C2_8 -0.018(2) 0.1591(5) 0.4134(14) 0.074(7) Uiso d . 1 . .
    H H2_8 -0.0745 0.1515 0.3741 0.089 Uiso calc R 1 . .
    C C3_8 -0.013(2) 0.1502(5) 0.4901(13) 0.069(6) Uiso d . 1 . .
    H H3_8 -0.0684 0.1360 0.5028 0.083 Uiso calc R 1 . .
    C C4_8 0.069(2) 0.1611(5) 0.5462(15) 0.080(7) Uiso d . 1 . .
    H H4_8 0.0685 0.1551 0.5976 0.095 Uiso calc R 1 . .
    C C5_8 0.152(2) 0.1814(5) 0.5269(14) 0.073(7) Uiso d . 1 . .
    H H5_8 0.2146 0.1889 0.5634 0.088 Uiso calc R 1 . .
    N N1_9 0.210(2) 0.1652(5) 0.7840(12) 0.085(6) Uiso d . 1 . .
    H H1_9 0.2068 0.1474 0.7873 0.102 Uiso calc R 1 . .
    C C1_9 0.115(3) 0.1785(7) 0.7720(17) 0.100(9) Uiso d . 1 . .
    H H1A_9 0.0343 0.1698 0.7702 0.121 Uiso calc R 1 . .
    C C2_9 0.120(4) 0.2048(8) 0.7612(19) 0.121(11) Uiso d . 1 . .
    H H2_9 0.0408 0.2137 0.7480 0.145 Uiso calc R 1 . .
    C C3_9 0.216(3) 0.2193(7) 0.7665(17) 0.099(9) Uiso d . 1 . .
    H H3_9 0.2092 0.2386 0.7654 0.119 Uiso calc R 1 . .
    C C4_9 0.331(3) 0.2069(7) 0.7738(18) 0.107(9) Uiso d . 1 . .
    H H4_9 0.4084 0.2162 0.7670 0.128 Uiso calc R 1 . .
    C C5_9 0.327(3) 0.1789(7) 0.7925(19) 0.121(11) Uiso d . 1 . .
    H H5_9 0.4029 0.1696 0.8106 0.145 Uiso calc R 1 . .
    N N1_10 0.1566(18) 0.3143(4) 0.1724(11) 0.075(5) Uiso d . 1 . .
    H H1_10 0.1694 0.3076 0.2189 0.090 Uiso calc R 1 . .
    C C1_10 0.222(2) 0.3370(4) 0.1531(12) 0.060(6) Uiso d . 1 . .
    H H1A_10 0.2831 0.3453 0.1887 0.072 Uiso calc R 1 . .
    C C2_10 0.1964(19) 0.3475(4) 0.0811(12) 0.054(5) Uiso d . 1 . .
    H H2_10 0.2414 0.3629 0.0651 0.065 Uiso calc R 1 . .
    C C3_10 0.111(2) 0.3361(5) 0.0356(14) 0.065(6) Uiso d . 1 . .
    H H3_10 0.0878 0.3439 -0.0131 0.078 Uiso calc R 1 . .
    C C4_10 0.0536(18) 0.3137(4) 0.0550(11) 0.051(5) Uiso d . 1 . .
    H H4_10 -0.0058 0.3055 0.0182 0.061 Uiso calc R 1 . .
    C C5_10 0.0732(19) 0.3023(4) 0.1207(12) 0.055(5) Uiso d . 1 . .
    H H5_10 0.0305 0.2860 0.1323 0.066 Uiso calc R 1 . .
    N N1_11 0.6750(16) 0.1625(4) 0.2403(10) 0.060(5) Uiso d . 1 . .
    H H1_11 0.6374 0.1473 0.2516 0.072 Uiso calc R 1 . .
    C C1_11 0.7116(19) 0.1792(4) 0.2946(12) 0.054(5) Uiso d . 1 . .
    H H1A_11 0.6951 0.1755 0.3458 0.065 Uiso calc R 1 . .
    C C2_11 0.775(2) 0.2026(5) 0.2768(14) 0.073(7) Uiso d . 1 . .
    H H2_11 0.8020 0.2150 0.3162 0.087 Uiso calc R 1 . .
    C C3_11 0.801(2) 0.2082(5) 0.2014(13) 0.072(7) Uiso d . 1 . .
    H H3_11 0.8480 0.2238 0.1900 0.087 Uiso calc R 1 . .
    C C4_11 0.756(2) 0.1903(5) 0.1433(15) 0.075(7) Uiso d . 1 . .
    H H4_11 0.7673 0.1935 0.0910 0.090 Uiso calc R 1 . .
    C C5_11 0.693(2) 0.1678(5) 0.1682(13) 0.062(6) Uiso d . 1 . .
    H H5_11 0.6602 0.1552 0.1306 0.074 Uiso calc R 1 . .
    N N1_12 0.599(3) 0.3141(6) 0.5825(17) 0.118(8) Uiso d . 1 . .
    H H1_12 0.5301 0.3068 0.5582 0.142 Uiso calc R 1 . .
    C C1_12 0.640(3) 0.3049(7) 0.645(2) 0.115(10) Uiso d . 1 . .
    H H1A_12 0.6022 0.2894 0.6656 0.137 Uiso calc R 1 . .
    C C2_12 0.733(3) 0.3162(7) 0.680(2) 0.109(10) Uiso d . 1 . .
    H H2_12 0.7612 0.3101 0.7301 0.131 Uiso calc R 1 . .
    C C3_12 0.799(4) 0.3380(8) 0.648(2) 0.133(12) Uiso d . 1 . .
    H H3_12 0.8691 0.3465 0.6771 0.159 Uiso calc R 1 . .
    C C4_12 0.760(3) 0.3468(6) 0.5751(17) 0.089(8) Uiso d . 1 . .
    H H4_12 0.8046 0.3597 0.5472 0.107 Uiso calc R 1 . .
    C C5_12 0.657(3) 0.3355(6) 0.5505(18) 0.095(8) Uiso d . 1 . .
    H H5_12 0.6154 0.3426 0.5045 0.114 Uiso calc R 1 . .
    N N1_13 0.3595(14) 0.1116(3) 0.3505(9) 0.042(4) Uiso d . 1 . .
    H H1_13 0.4088 0.1138 0.3130 0.050 Uiso calc R 1 . .
    C C1_13 0.2354(19) 0.1070(4) 0.3325(12) 0.055(5) Uiso d . 1 . .
    H H1A_13 0.2010 0.1064 0.2807 0.066 Uiso calc R 1 . .
    C C2_13 0.158(2) 0.1030(4) 0.3919(12) 0.057(5) Uiso d . 1 . .
    H H2_13 0.0688 0.0998 0.3814 0.068 Uiso calc R 1 . .
    C C3_13 0.2134(18) 0.1037(4) 0.4668(11) 0.047(5) Uiso d . 1 . .
    H H3_13 0.1637 0.1004 0.5084 0.056 Uiso calc R 1 . .
    C C4_13 0.341(2) 0.1093(4) 0.4794(13) 0.059(6) Uiso d . 1 . .
    H H4_13 0.3803 0.1106 0.5300 0.071 Uiso calc R 1 . .
    C C5_13 0.4102(19) 0.1130(4) 0.4182(11) 0.050(5) Uiso d . 1 . .
    H H5_13 0.4989 0.1167 0.4268 0.060 Uiso calc R 1 . .
    N N1_14 0.749(3) 0.2531(6) 0.5500(17) 0.130(9) Uiso d . 1 . .
    H H1_14 0.6683 0.2507 0.5579 0.156 Uiso calc R 1 . .
    C C1_14 0.853(3) 0.2483(6) 0.6095(18) 0.096(9) Uiso d . 1 . .
    H H1A_14 0.8350 0.2424 0.6589 0.115 Uiso calc R 1 . .
    C C2_14 0.987(3) 0.2527(6) 0.5917(19) 0.110(10) Uiso d . 1 . .
    H H2_14 1.0590 0.2503 0.6279 0.132 Uiso calc R 1 . .
    C C3_14 0.995(2) 0.2603(4) 0.5196(13) 0.059(6) Uiso d . 1 . .
    H H3_14 1.0788 0.2638 0.5054 0.071 Uiso calc R 1 . .
    C C4_14 0.906(4) 0.2633(7) 0.468(2) 0.129(12) Uiso d . 1 . .
    H H4_14 0.9305 0.2667 0.4183 0.155 Uiso calc R 1 . .
    C C5_14 0.791(4) 0.2623(8) 0.475(2) 0.148(14) Uiso d . 1 . .
    H H5_14 0.7301 0.2672 0.4335 0.177 Uiso calc R 1 . .
    N N1_15 0.3633(19) 0.3831(4) 0.3870(11) 0.071(5) Uiso d . 1 . .
    H H1_15 0.4409 0.3830 0.3719 0.085 Uiso calc R 1 . .
    C C1_15 0.161(2) 0.3844(5) 0.3563(14) 0.074(7) Uiso d . 1 . .
    H H1A_15 0.0926 0.3843 0.3173 0.088 Uiso calc R 1 . .
    C C2_15 0.136(2) 0.3864(5) 0.4289(15) 0.078(7) Uiso d . 1 . .
    H H2_15 0.0502 0.3878 0.4415 0.093 Uiso calc R 1 . .
    C C3_15 0.236(2) 0.3863(4) 0.4865(13) 0.059(6) Uiso d . 1 . .
    H H3_15 0.2240 0.3880 0.5392 0.071 Uiso calc R 1 . .
    C C4_15 0.351(3) 0.3837(5) 0.4608(17) 0.090(8) Uiso d . 1 . .
    H H4_15 0.4241 0.3823 0.4962 0.108 Uiso calc R 1 . .
    C C5_15 0.273(2) 0.3828(5) 0.3384(15) 0.077(7) Uiso d . 1 . .
    H H5_15 0.2876 0.3812 0.2860 0.092 Uiso calc R 1 . .
loop_
    _atom_site_aniso_label
    _atom_site_aniso_U_11
    _atom_site_aniso_U_22
    _atom_site_aniso_U_33
    _atom_site_aniso_U_12
    _atom_site_aniso_U_13
    _atom_site_aniso_U_23
    Mo1_1 0.0431(9) 0.0243(8) 0.0317(9) -0.0068(7) 0.0027(7) -0.0008(7)
    Mo2_1 0.0344(9) 0.0332(9) 0.0371(9) 0.0008(7) 0.0092(7) -0.0010(7)
    S1_1 0.037(2) 0.024(2) 0.030(2) -0.006(2) 0.0001(19) -0.0027(18)
    S2_1 0.034(3) 0.040(3) 0.026(2) -0.006(2) 0.0014(19) 0.000(2)
    Cl1_1 0.043(3) 0.040(3) 0.050(3) -0.008(2) 0.001(2) 0.005(2)
    Cl2_1 0.041(3) 0.049(3) 0.082(4) -0.007(2) 0.009(3) 0.010(3)
    O1_1 0.041(7) 0.034(7) 0.033(6) -0.008(5) 0.012(5) -0.002(5)
    O2_1 0.082(10) 0.041(8) 0.048(8) -0.016(7) 0.007(7) -0.007(6)
    O3_1 0.044(7) 0.030(7) 0.045(7) -0.003(6) -0.007(6) 0.012(5)
    O4_1 0.038(7) 0.047(8) 0.051(8) -0.003(6) 0.007(6) 0.003(6)
    O5_1 0.048(8) 0.045(8) 0.050(8) -0.001(6) 0.011(6) -0.008(6)
    O6_1 0.037(7) 0.034(7) 0.036(7) -0.001(6) 0.010(5) -0.008(5)
    O7_1 0.084(11) 0.073(10) 0.088(11) -0.046(9) 0.054(9) -0.047(9)
    O8_1 0.053(8) 0.013(6) 0.098(11) 0.011(6) 0.014(7) -0.012(6)
    O9_1 0.092(11) 0.055(10) 0.090(12) -0.021(8) -0.052(9) 0.023(8)
    O10_1 0.039(7) 0.055(8) 0.044(8) -0.017(6) -0.014(6) 0.028(6)
    O11_1 0.038(8) 0.025(7) 0.140(14) 0.013(6) 0.038(8) 0.031(8)
    O12_1 0.101(12) 0.098(12) 0.024(8) -0.031(10) -0.021(7) 0.014(7)
    O13_1 0.056(8) 0.049(8) 0.047(8) 0.019(7) 0.020(7) 0.002(6)
    Mo1_2 0.0411(9) 0.0275(9) 0.0340(9) -0.0055(7) 0.0037(7) -0.0003(7)
    Mo2_2 0.0370(9) 0.0321(9) 0.0327(9) -0.0024(7) 0.0083(7) -0.0038(7)
    Cl1_2 0.044(3) 0.060(3) 0.040(3) -0.007(2) 0.006(2) 0.009(2)
    Cl2_2 0.080(4) 0.040(3) 0.052(3) -0.012(3) 0.030(3) -0.004(2)
    S1_2 0.038(3) 0.038(3) 0.030(2) -0.010(2) 0.004(2) 0.001(2)
    S2_2 0.043(3) 0.038(3) 0.029(3) 0.007(2) -0.003(2) 0.008(2)
    O1_2 0.035(7) 0.031(7) 0.041(7) -0.002(5) 0.012(5) -0.002(5)
    O2_2 0.064(9) 0.033(7) 0.057(9) 0.006(6) 0.015(7) 0.017(6)
    O3_2 0.065(9) 0.062(9) 0.064(9) -0.039(8) 0.016(7) -0.039(7)
    O4_2 0.050(8) 0.058(9) 0.044(8) -0.012(7) -0.004(6) 0.001(6)
    O5_2 0.055(8) 0.048(8) 0.039(7) -0.007(6) 0.016(6) -0.015(6)
    O6_2 0.095(11) 0.045(8) 0.056(9) -0.040(8) 0.031(8) -0.010(7)
    O7_2 0.073(9) 0.034(7) 0.042(8) -0.015(6) 0.025(7) -0.010(6)
    O8_2 0.054(10) 0.169(19) 0.090(13) -0.016(11) -0.021(9) 0.067(13)
    O9_2 0.081(10) 0.031(8) 0.087(11) -0.009(7) 0.053(9) -0.009(7)
    O10_2 0.053(9) 0.092(12) 0.079(10) 0.021(8) 0.030(8) 0.066(9)
    O11_2 0.068(10) 0.055(9) 0.060(9) 0.018(7) 0.026(7) 0.024(7)
    O12_2 0.108(13) 0.083(12) 0.068(11) -0.063(10) -0.014(10) 0.008(9)
    O13_2 0.079(11) 0.060(10) 0.122(14) 0.015(8) 0.018(10) -0.047(10)
    Mo1_3 0.0509(11) 0.0491(11) 0.0480(11) 0.0003(9) 0.0093(8) 0.0008(8)
    Mo2_3 0.0731(13) 0.0329(10) 0.0597(12) -0.0047(9) -0.0048(10) -0.0003(9)
    Cl1_3 0.075(3) 0.040(3) 0.054(3) 0.013(3) 0.003(3) -0.008(2)
    Cl2_3 0.084(4) 0.041(3) 0.116(5) 0.006(3) -0.011(4) -0.006(3)
    S1_3 0.043(3) 0.031(3) 0.057(3) 0.003(2) 0.015(3) -0.006(2)
    S2_3 0.051(3) 0.029(2) 0.042(3) -0.001(2) 0.008(2) -0.002(2)
    O1_3 0.040(7) 0.086(11) 0.044(8) 0.000(7) -0.005(6) -0.027(7)
    O2_3 0.055(9) 0.079(11) 0.086(11) 0.000(8) 0.020(8) -0.016(9)
    O3_3 0.084(11) 0.074(11) 0.060(10) -0.003(9) 0.031(8) 0.004(8)
    O4_3 0.156(16) 0.061(11) 0.057(10) 0.029(10) 0.012(10) 0.008(8)
    O5_3 0.086(10) 0.044(9) 0.072(10) -0.020(8) -0.007(8) -0.011(7)
    O6_3 0.055(8) 0.044(8) 0.056(8) -0.011(6) 0.020(7) -0.008(6)
    O7_3 0.050(8) 0.049(9) 0.076(10) 0.018(7) 0.011(7) 0.019(7)
    O8_3 0.053(9) 0.077(11) 0.061(9) -0.004(8) 0.004(7) -0.018(8)
    O9_3 0.081(10) 0.047(8) 0.047(8) 0.002(7) 0.029(7) -0.011(6)
    O10_3 0.056(8) 0.025(7) 0.077(10) -0.004(6) 0.000(7) 0.011(6)
    O11_3 0.113(14) 0.046(10) 0.170(19) 0.027(9) -0.080(13) -0.055(11)
    O12_3 0.21(2) 0.17(2) 0.046(10) 0.114(18) 0.017(12) 0.048(12)
    O13_3 0.071(12) 0.052(11) 0.31(3) 0.007(9) 0.089(16) 0.047(15)
_geom_special_details
;
All e.s.d.'s (except the e.s.d. in the dihedral angle between two l.s. planes)
are estimated using the full covariance matrix. The cell e.s.d.'s are taken
into account individually in the estimation of e.s.d.'s in distances, angles
and torsion angles; correlations between e.s.d.'s in cell parameters are only
used when they are defined by crystal symmetry. An approximate (isotropic)
treatment of cell e.s.d.'s is used for estimating e.s.d.'s involving l.s.
planes.
;
loop_
    _geom_bond_atom_site_label_1
    _geom_bond_atom_site_label_2
    _geom_bond_site_symmetry_2
    _geom_bond_distance
    _geom_bond_publ_flag
    Mo1_1 O3_1 . 1.711(11) ?
    Mo1_1 O2_1 . 1.717(12) ?
    Mo1_1 O1_1 . 1.891(10) ?
    Mo1_1 O6_1 . 2.224(11) ?
    Mo1_1 O10_1 . 2.255(11) ?
    Mo1_1 Cl1_1 . 2.431(5) ?
    Mo2_1 O4_1 . 1.690(12) ?
    Mo2_1 O5_1 . 1.705(12) ?
    Mo2_1 O1_1 . 1.893(10) ?
    Mo2_1 O7_1 . 2.217(13) ?
    Mo2_1 O11_1 . 2.222(12) ?
    Mo2_1 Cl2_1 . 2.424(5) ?
    S1_1 O9_1 . 1.434(15) ?
    S1_1 O8_1 . 1.447(11) ?
    S1_1 O7_1 . 1.457(12) ?
    S1_1 O6_1 . 1.491(12) ?
    S2_1 O12_1 . 1.430(14) ?
    S2_1 O13_1 . 1.456(12) ?
    S2_1 O11_1 . 1.469(13) ?
    S2_1 O10_1 . 1.478(12) ?
    Mo1_2 O2_2 . 1.684(12) ?
    Mo1_2 O3_2 . 1.701(12) ?
    Mo1_2 O1_2 . 1.870(10) ?
    Mo1_2 O10_2 . 2.210(13) ?
    Mo1_2 O6_2 . 2.252(13) ?
    Mo1_2 Cl1_2 . 2.442(5) ?
    Mo2_2 O5_2 . 1.678(11) ?
    Mo2_2 O4_2 . 1.706(13) ?
    Mo2_2 O1_2 . 1.902(10) ?
    Mo2_2 O7_2 . 2.257(11) ?
    Mo2_2 O11_2 . 2.271(14) ?
    Mo2_2 Cl2_2 . 2.421(5) ?
    S1_2 O8_2 . 1.387(16) ?
    S1_2 O9_2 . 1.417(13) ?
    S1_2 O6_2 . 1.477(13) ?
    S1_2 O7_2 . 1.494(11) ?
    S2_2 O13_2 . 1.435(14) ?
    S2_2 O11_2 . 1.439(13) ?
    S2_2 O12_2 . 1.458(16) ?
    S2_2 O10_2 . 1.485(12) ?
    Mo1_3 O3_3 . 1.684(13) ?
    Mo1_3 O2_3 . 1.689(16) ?
    Mo1_3 O1_3 . 1.969(14) ?
    Mo1_3 O10_3 . 2.200(13) ?
    Mo1_3 O6_3 . 2.264(12) ?
    Mo1_3 Cl1_3 . 2.442(5) ?
    Mo2_3 O5_3 . 1.684(14) ?
    Mo2_3 O4_3 . 1.704(15) ?
    Mo2_3 O1_3 . 1.857(13) ?
    Mo2_3 O11_3 . 2.164(16) ?
    Mo2_3 O7_3 . 2.249(12) ?
    Mo2_3 Cl2_3 . 2.413(7) ?
    S1_3 O8_3 . 1.445(15) ?
    S1_3 O9_3 . 1.448(12) ?
    S1_3 O7_3 . 1.488(13) ?
    S1_3 O6_3 . 1.522(13) ?
    S2_3 O12_3 . 1.395(16) ?
    S2_3 O13_3 . 1.412(16) ?
    S2_3 O11_3 . 1.431(15) ?
    S2_3 O10_3 . 1.480(13) ?
    N1_4 C5_4 . 1.29(2) ?
    N1_4 C1_4 . 1.34(2) ?
    N1_4 H1_4 . 0.8800 ?
    C1_4 C2_4 . 1.36(3) ?
    C1_4 H1A_4 . 0.9500 ?
    C2_4 C3_4 . 1.27(3) ?
    C2_4 H2_4 . 0.9500 ?
    C3_4 C4_4 . 1.43(3) ?
    C3_4 H3_4 . 0.9500 ?
    C4_4 C5_4 . 1.35(3) ?
    C4_4 H4_4 . 0.9500 ?
    C5_4 H5_4 . 0.9500 ?
    N1_5 C5_5 . 1.24(2) ?
    N1_5 C1_5 . 1.35(2) ?
    N1_5 H1_5 . 0.8800 ?
    C1_5 C2_5 . 1.29(3) ?
    C1_5 H1A_5 . 0.9500 ?
    C2_5 C3_5 . 1.33(3) ?
    C2_5 H2_5 . 0.9500 ?
    C3_5 C4_5 . 1.34(3) ?
    C3_5 H3_5 . 0.9500 ?
    C4_5 C5_5 . 1.30(2) ?
    C4_5 H4_5 . 0.9500 ?
    C5_5 H5_5 . 0.9500 ?
    N1_6 C1_6 . 1.29(2) ?
    N1_6 C5_6 . 1.39(3) ?
    N1_6 H1_6 . 0.8800 ?
    C1_6 C2_6 . 1.35(2) ?
    C1_6 H1A_6 . 0.9500 ?
    C2_6 C3_6 . 1.32(3) ?
    C2_6 H2_6 . 0.9500 ?
    C3_6 C4_6 . 1.35(3) ?
    C3_6 H3_6 . 0.9500 ?
    C4_6 C5_6 . 1.42(3) ?
    C4_6 H4_6 . 0.9500 ?
    C5_6 H5_6 . 0.9500 ?
    N1_7 C5_7 . 1.29(2) ?
    N1_7 C1_7 . 1.29(2) ?
    N1_7 H1_7 . 0.8800 ?
    C1_7 C2_7 . 1.31(3) ?
    C1_7 H1A_7 . 0.9500 ?
    C2_7 C3_7 . 1.22(3) ?
    C2_7 H2_7 . 0.9500 ?
    C3_7 C4_7 . 1.55(3) ?
    C3_7 H3_7 . 0.9500 ?
    C4_7 C5_7 . 1.34(3) ?
    C4_7 H4_7 . 0.9500 ?
    C5_7 H5_7 . 0.9500 ?
    N1_8 C1_8 . 1.27(3) ?
    N1_8 C5_8 . 1.33(3) ?
    N1_8 H1_8 . 0.8800 ?
    C1_8 C2_8 . 1.41(3) ?
    C1_8 H1A_8 . 0.9500 ?
    C2_8 C3_8 . 1.41(3) ?
    C2_8 H2_8 . 0.9500 ?
    C3_8 C4_8 . 1.36(3) ?
    C3_8 H3_8 . 0.9500 ?
    C4_8 C5_8 . 1.39(3) ?
    C4_8 H4_8 . 0.9500 ?
    C5_8 H5_8 . 0.9500 ?
    N1_9 C1_9 . 1.20(3) ?
    N1_9 C5_9 . 1.40(4) ?
    N1_9 H1_9 . 0.8800 ?
    C1_9 C2_9 . 1.31(4) ?
    C1_9 H1A_9 . 0.9500 ?
    C2_9 C3_9 . 1.23(4) ?
    C2_9 H2_9 . 0.9500 ?
    C3_9 C4_9 . 1.35(4) ?
    C3_9 H3_9 . 0.9500 ?
    C4_9 C5_9 . 1.42(4) ?
    C4_9 H4_9 . 0.9500 ?
    C5_9 H5_9 . 0.9500 ?
    N1_10 C5_10 . 1.34(3) ?
    N1_10 C1_10 . 1.37(3) ?
    N1_10 H1_10 . 0.8800 ?
    C1_10 C2_10 . 1.37(3) ?
    C1_10 H1A_10 . 0.9500 ?
    C2_10 C3_10 . 1.28(3) ?
    C2_10 H2_10 . 0.9500 ?
    C3_10 C4_10 . 1.31(3) ?
    C3_10 H3_10 . 0.9500 ?
    C4_10 C5_10 . 1.28(3) ?
    C4_10 H4_10 . 0.9500 ?
    C5_10 H5_10 . 0.9500 ?
    N1_11 C1_11 . 1.29(2) ?
    N1_11 C5_11 . 1.32(2) ?
    N1_11 H1_11 . 0.8800 ?
    C1_11 C2_11 . 1.38(3) ?
    C1_11 H1A_11 . 0.9500 ?
    C2_11 C3_11 . 1.40(3) ?
    C2_11 H2_11 . 0.9500 ?
    C3_11 C4_11 . 1.40(3) ?
    C3_11 H3_11 . 0.9500 ?
    C4_11 C5_11 . 1.38(3) ?
    C4_11 H4_11 . 0.9500 ?
    C5_11 H5_11 . 0.9500 ?
    N1_12 C1_12 . 1.23(4) ?
    N1_12 C5_12 . 1.37(3) ?
    N1_12 H1_12 . 0.8800 ?
    C1_12 C2_12 . 1.24(4) ?
    C1_12 H1A_12 . 0.9500 ?
    C2_12 C3_12 . 1.42(4) ?
    C2_12 H2_12 . 0.9500 ?
    C3_12 C4_12 . 1.39(4) ?
    C3_12 H3_12 . 0.9500 ?
    C4_12 C5_12 . 1.26(4) ?
    C4_12 H4_12 . 0.9500 ?
    C5_12 H5_12 . 0.9500 ?
    N1_13 C5_13 . 1.26(2) ?
    N1_13 C1_13 . 1.33(2) ?
    N1_13 H1_13 . 0.8800 ?
    C1_13 C2_13 . 1.39(2) ?
    C1_13 H1A_13 . 0.9500 ?
    C2_13 C3_13 . 1.39(3) ?
    C2_13 H2_13 . 0.9500 ?
    C3_13 C4_13 . 1.37(3) ?
    C3_13 H3_13 . 0.9500 ?
    C4_13 C5_13 . 1.36(2) ?
    C4_13 H4_13 . 0.9500 ?
    C5_13 H5_13 . 0.9500 ?
    N1_14 C1_14 . 1.46(4) ?
    N1_14 C5_14 . 1.50(4) ?
    N1_14 H1_14 . 0.8800 ?
    C1_14 C2_14 . 1.49(4) ?
    C1_14 H1A_14 . 0.9500 ?
    C2_14 C3_14 . 1.33(3) ?
    C2_14 H2_14 . 0.9500 ?
    C3_14 C4_14 . 1.25(4) ?
    C3_14 H3_14 . 0.9500 ?
    C4_14 C5_14 . 1.23(4) ?
    C4_14 H4_14 . 0.9500 ?
    C5_14 H5_14 . 0.9500 ?
    N1_15 C5_15 . 1.22(3) ?
    N1_15 C4_15 . 1.32(3) ?
    N1_15 H1_15 . 0.8800 ?
    C1_15 C5_15 . 1.24(3) ?
    C1_15 C2_15 . 1.33(3) ?
    C1_15 H1A_15 . 0.9500 ?
    C2_15 C3_15 . 1.40(3) ?
    C2_15 H2_15 . 0.9500 ?
    C3_15 C4_15 . 1.33(3) ?
    C3_15 H3_15 . 0.9500 ?
    C4_15 H4_15 . 0.9500 ?
    C5_15 H5_15 . 0.9500 ?
loop_
    _geom_angle_atom_site_label_1
    _geom_angle_atom_site_label_2
    _geom_angle_atom_site_label_3
    _geom_angle_site_symmetry_1
    _geom_angle_site_symmetry_3
    _geom_angle
    _geom_angle_publ_flag
    O3_1 Mo1_1 O2_1 . . 103.1(6) ?
    O3_1 Mo1_1 O1_1 . . 100.7(5) ?
    O2_1 Mo1_1 O1_1 . . 101.3(5) ?
    O3_1 Mo1_1 O6_1 . . 90.2(5) ?
    O2_1 Mo1_1 O6_1 . . 165.0(6) ?
    O1_1 Mo1_1 O6_1 . . 82.9(4) ?
    O3_1 Mo1_1 O10_1 . . 167.5(5) ?
    O2_1 Mo1_1 O10_1 . . 88.1(6) ?
    O1_1 Mo1_1 O10_1 . . 82.3(4) ?
    O6_1 Mo1_1 O10_1 . . 78.1(4) ?
    O3_1 Mo1_1 Cl1_1 . . 93.4(4) ?
    O2_1 Mo1_1 Cl1_1 . . 91.9(5) ?
    O1_1 Mo1_1 Cl1_1 . . 158.0(4) ?
    O6_1 Mo1_1 Cl1_1 . . 80.1(3) ?
    O10_1 Mo1_1 Cl1_1 . . 80.5(3) ?
    O4_1 Mo2_1 O5_1 . . 103.2(6) ?
    O4_1 Mo2_1 O1_1 . . 98.1(5) ?
    O5_1 Mo2_1 O1_1 . . 100.0(5) ?
    O4_1 Mo2_1 O7_1 . . 89.9(6) ?
    O5_1 Mo2_1 O7_1 . . 166.2(7) ?
    O1_1 Mo2_1 O7_1 . . 82.1(5) ?
    O4_1 Mo2_1 O11_1 . . 169.4(6) ?
    O5_1 Mo2_1 O11_1 . . 86.9(6) ?
    O1_1 Mo2_1 O11_1 . . 82.8(5) ?
    O7_1 Mo2_1 O11_1 . . 79.8(6) ?
    O4_1 Mo2_1 Cl2_1 . . 93.6(4) ?
    O5_1 Mo2_1 Cl2_1 . . 93.6(4) ?
    O1_1 Mo2_1 Cl2_1 . . 159.4(3) ?
    O7_1 Mo2_1 Cl2_1 . . 81.0(4) ?
    O11_1 Mo2_1 Cl2_1 . . 82.6(3) ?
    O9_1 S1_1 O8_1 . . 110.7(9) ?
    O9_1 S1_1 O7_1 . . 105.3(11) ?
    O8_1 S1_1 O7_1 . . 110.3(8) ?
    O9_1 S1_1 O6_1 . . 109.6(8) ?
    O8_1 S1_1 O6_1 . . 109.4(7) ?
    O7_1 S1_1 O6_1 . . 111.6(7) ?
    O12_1 S2_1 O13_1 . . 111.2(9) ?
    O12_1 S2_1 O11_1 . . 109.0(9) ?
    O13_1 S2_1 O11_1 . . 109.1(8) ?
    O12_1 S2_1 O10_1 . . 108.0(8) ?
    O13_1 S2_1 O10_1 . . 109.4(7) ?
    O11_1 S2_1 O10_1 . . 110.1(7) ?
    Mo1_1 O1_1 Mo2_1 . . 154.4(6) ?
    S1_1 O6_1 Mo1_1 . . 135.7(6) ?
    S1_1 O7_1 Mo2_1 . . 139.0(8) ?
    S2_1 O10_1 Mo1_1 . . 136.2(7) ?
    S2_1 O11_1 Mo2_1 . . 142.5(7) ?
    O2_2 Mo1_2 O3_2 . . 104.3(7) ?
    O2_2 Mo1_2 O1_2 . . 101.6(5) ?
    O3_2 Mo1_2 O1_2 . . 101.2(5) ?
    O2_2 Mo1_2 O10_2 . . 162.8(6) ?
    O3_2 Mo1_2 O10_2 . . 90.7(7) ?
    O1_2 Mo1_2 O10_2 . . 83.3(5) ?
    O2_2 Mo1_2 O6_2 . . 86.4(6) ?
    O3_2 Mo1_2 O6_2 . . 166.7(7) ?
    O1_2 Mo1_2 O6_2 . . 84.0(5) ?
    O10_2 Mo1_2 O6_2 . . 77.7(6) ?
    O2_2 Mo1_2 Cl1_2 . . 91.6(4) ?
    O3_2 Mo1_2 Cl1_2 . . 92.3(4) ?
    O1_2 Mo1_2 Cl1_2 . . 158.0(4) ?
    O10_2 Mo1_2 Cl1_2 . . 79.2(3) ?
    O6_2 Mo1_2 Cl1_2 . . 79.3(3) ?
    O5_2 Mo2_2 O4_2 . . 103.0(6) ?
    O5_2 Mo2_2 O1_2 . . 100.1(5) ?
    O4_2 Mo2_2 O1_2 . . 99.3(5) ?
    O5_2 Mo2_2 O7_2 . . 164.2(6) ?
    O4_2 Mo2_2 O7_2 . . 91.5(6) ?
    O1_2 Mo2_2 O7_2 . . 83.5(4) ?
    O5_2 Mo2_2 O11_2 . . 87.6(6) ?
    O4_2 Mo2_2 O11_2 . . 168.9(6) ?
    O1_2 Mo2_2 O11_2 . . 82.0(5) ?
    O7_2 Mo2_2 O11_2 . . 77.6(5) ?
    O5_2 Mo2_2 Cl2_2 . . 92.9(4) ?
    O4_2 Mo2_2 Cl2_2 . . 93.8(4) ?
    O1_2 Mo2_2 Cl2_2 . . 158.9(3) ?
    O7_2 Mo2_2 Cl2_2 . . 79.7(3) ?
    O11_2 Mo2_2 Cl2_2 . . 82.1(4) ?
    O8_2 S1_2 O9_2 . . 112.9(12) ?
    O8_2 S1_2 O6_2 . . 108.2(10) ?
    O9_2 S1_2 O6_2 . . 108.2(8) ?
    O8_2 S1_2 O7_2 . . 109.6(9) ?
    O9_2 S1_2 O7_2 . . 106.6(8) ?
    O6_2 S1_2 O7_2 . . 111.4(7) ?
    O13_2 S2_2 O11_2 . . 110.6(9) ?
    O13_2 S2_2 O12_2 . . 110.6(11) ?
    O11_2 S2_2 O12_2 . . 109.0(9) ?
    O13_2 S2_2 O10_2 . . 106.0(10) ?
    O11_2 S2_2 O10_2 . . 112.1(7) ?
    O12_2 S2_2 O10_2 . . 108.5(9) ?
    Mo1_2 O1_2 Mo2_2 . . 155.0(6) ?
    S1_2 O6_2 Mo1_2 . . 138.0(7) ?
    S1_2 O7_2 Mo2_2 . . 136.4(7) ?
    S2_2 O10_2 Mo1_2 . . 140.6(8) ?
    S2_2 O11_2 Mo2_2 . . 137.6(7) ?
    O3_3 Mo1_3 O2_3 . . 102.2(7) ?
    O3_3 Mo1_3 O1_3 . . 99.0(6) ?
    O2_3 Mo1_3 O1_3 . . 101.4(6) ?
    O3_3 Mo1_3 O10_3 . . 92.6(7) ?
    O2_3 Mo1_3 O10_3 . . 162.5(6) ?
    O1_3 Mo1_3 O10_3 . . 85.1(5) ?
    O3_3 Mo1_3 O6_3 . . 166.1(6) ?
    O2_3 Mo1_3 O6_3 . . 89.4(6) ?
    O1_3 Mo1_3 O6_3 . . 85.9(5) ?
    O10_3 Mo1_3 O6_3 . . 74.8(5) ?
    O3_3 Mo1_3 Cl1_3 . . 94.2(5) ?
    O2_3 Mo1_3 Cl1_3 . . 91.2(5) ?
    O1_3 Mo1_3 Cl1_3 . . 159.3(4) ?
    O10_3 Mo1_3 Cl1_3 . . 78.4(3) ?
    O6_3 Mo1_3 Cl1_3 . . 77.8(3) ?
    O5_3 Mo2_3 O4_3 . . 102.3(8) ?
    O5_3 Mo2_3 O1_3 . . 100.3(6) ?
    O4_3 Mo2_3 O1_3 . . 96.4(7) ?
    O5_3 Mo2_3 O11_3 . . 166.2(8) ?
    O4_3 Mo2_3 O11_3 . . 90.2(9) ?
    O1_3 Mo2_3 O11_3 . . 84.0(6) ?
    O5_3 Mo2_3 O7_3 . . 88.9(6) ?
    O4_3 Mo2_3 O7_3 . . 168.6(8) ?
    O1_3 Mo2_3 O7_3 . . 83.9(5) ?
    O11_3 Mo2_3 O7_3 . . 78.5(7) ?
    O5_3 Mo2_3 Cl2_3 . . 92.6(5) ?
    O4_3 Mo2_3 Cl2_3 . . 97.4(6) ?
    O1_3 Mo2_3 Cl2_3 . . 158.6(4) ?
    O11_3 Mo2_3 Cl2_3 . . 79.7(5) ?
    O7_3 Mo2_3 Cl2_3 . . 79.3(3) ?
    O8_3 S1_3 O9_3 . . 111.6(9) ?
    O8_3 S1_3 O7_3 . . 110.7(9) ?
    O9_3 S1_3 O7_3 . . 108.1(8) ?
    O8_3 S1_3 O6_3 . . 111.9(8) ?
    O9_3 S1_3 O6_3 . . 108.1(7) ?
    O7_3 S1_3 O6_3 . . 106.2(8) ?
    O12_3 S2_3 O13_3 . . 113.0(17) ?
    O12_3 S2_3 O11_3 . . 105.6(15) ?
    O13_3 S2_3 O11_3 . . 107.7(13) ?
    O12_3 S2_3 O10_3 . . 110.3(10) ?
    O13_3 S2_3 O10_3 . . 109.1(9) ?
    O11_3 S2_3 O10_3 . . 111.0(9) ?
    Mo2_3 O1_3 Mo1_3 . . 149.3(7) ?
    S1_3 O6_3 Mo1_3 . . 126.7(7) ?
    S1_3 O7_3 Mo2_3 . . 127.8(7) ?
    S2_3 O10_3 Mo1_3 . . 134.3(7) ?
    S2_3 O11_3 Mo2_3 . . 141.6(10) ?
    C5_4 N1_4 C1_4 . . 126(2) ?
    C5_4 N1_4 H1_4 . . 116.8 ?
    C1_4 N1_4 H1_4 . . 116.8 ?
    N1_4 C1_4 C2_4 . . 115(2) ?
    N1_4 C1_4 H1A_4 . . 122.3 ?
    C2_4 C1_4 H1A_4 . . 122.3 ?
    C3_4 C2_4 C1_4 . . 123(2) ?
    C3_4 C2_4 H2_4 . . 118.3 ?
    C1_4 C2_4 H2_4 . . 118.3 ?
    C2_4 C3_4 C4_4 . . 118(2) ?
    C2_4 C3_4 H3_4 . . 120.8 ?
    C4_4 C3_4 H3_4 . . 120.8 ?
    C5_4 C4_4 C3_4 . . 120(2) ?
    C5_4 C4_4 H4_4 . . 120.1 ?
    C3_4 C4_4 H4_4 . . 120.1 ?
    N1_4 C5_4 C4_4 . . 116(2) ?
    N1_4 C5_4 H5_4 . . 121.8 ?
    C4_4 C5_4 H5_4 . . 121.8 ?
    C5_5 N1_5 C1_5 . . 120.7(19) ?
    C5_5 N1_5 H1_5 . . 119.7 ?
    C1_5 N1_5 H1_5 . . 119.7 ?
    C2_5 C1_5 N1_5 . . 120(2) ?
    C2_5 C1_5 H1A_5 . . 119.8 ?
    N1_5 C1_5 H1A_5 . . 119.8 ?
    C1_5 C2_5 C3_5 . . 117(2) ?
    C1_5 C2_5 H2_5 . . 121.3 ?
    C3_5 C2_5 H2_5 . . 121.3 ?
    C2_5 C3_5 C4_5 . . 121(2) ?
    C2_5 C3_5 H3_5 . . 119.4 ?
    C4_5 C3_5 H3_5 . . 119.4 ?
    C5_5 C4_5 C3_5 . . 118(2) ?
    C5_5 C4_5 H4_5 . . 121.2 ?
    C3_5 C4_5 H4_5 . . 121.2 ?
    N1_5 C5_5 C4_5 . . 122(2) ?
    N1_5 C5_5 H5_5 . . 118.8 ?
    C4_5 C5_5 H5_5 . . 118.8 ?
    C1_6 N1_6 C5_6 . . 120.8(19) ?
    C1_6 N1_6 H1_6 . . 119.6 ?
    C5_6 N1_6 H1_6 . . 119.6 ?
    N1_6 C1_6 C2_6 . . 121.7(19) ?
    N1_6 C1_6 H1A_6 . . 119.1 ?
    C2_6 C1_6 H1A_6 . . 119.1 ?
    C3_6 C2_6 C1_6 . . 120(2) ?
    C3_6 C2_6 H2_6 . . 119.9 ?
    C1_6 C2_6 H2_6 . . 119.9 ?
    C2_6 C3_6 C4_6 . . 122(2) ?
    C2_6 C3_6 H3_6 . . 119.1 ?
    C4_6 C3_6 H3_6 . . 119.1 ?
    C3_6 C4_6 C5_6 . . 118(2) ?
    C3_6 C4_6 H4_6 . . 121.2 ?
    C5_6 C4_6 H4_6 . . 121.2 ?
    N1_6 C5_6 C4_6 . . 118(2) ?
    N1_6 C5_6 H5_6 . . 121.2 ?
    C4_6 C5_6 H5_6 . . 121.2 ?
    C5_7 N1_7 C1_7 . . 121.4(19) ?
    C5_7 N1_7 H1_7 . . 119.3 ?
    C1_7 N1_7 H1_7 . . 119.3 ?
    N1_7 C1_7 C2_7 . . 122(2) ?
    N1_7 C1_7 H1A_7 . . 119.0 ?
    C2_7 C1_7 H1A_7 . . 119.0 ?
    C3_7 C2_7 C1_7 . . 123(2) ?
    C3_7 C2_7 H2_7 . . 118.6 ?
    C1_7 C2_7 H2_7 . . 118.6 ?
    C2_7 C3_7 C4_7 . . 118(2) ?
    C2_7 C3_7 H3_7 . . 121.1 ?
    C4_7 C3_7 H3_7 . . 121.1 ?
    C5_7 C4_7 C3_7 . . 113.6(19) ?
    C5_7 C4_7 H4_7 . . 123.2 ?
    C3_7 C4_7 H4_7 . . 123.2 ?
    N1_7 C5_7 C4_7 . . 122.0(19) ?
    N1_7 C5_7 H5_7 . . 119.0 ?
    C4_7 C5_7 H5_7 . . 119.0 ?
    C1_8 N1_8 C5_8 . . 129(2) ?
    C1_8 N1_8 H1_8 . . 115.7 ?
    C5_8 N1_8 H1_8 . . 115.7 ?
    N1_8 C1_8 C2_8 . . 118(2) ?
    N1_8 C1_8 H1A_8 . . 120.8 ?
    C2_8 C1_8 H1A_8 . . 120.8 ?
    C3_8 C2_8 C1_8 . . 115(2) ?
    C3_8 C2_8 H2_8 . . 122.3 ?
    C1_8 C2_8 H2_8 . . 122.3 ?
    C4_8 C3_8 C2_8 . . 122(2) ?
    C4_8 C3_8 H3_8 . . 118.9 ?
    C2_8 C3_8 H3_8 . . 118.9 ?
    C3_8 C4_8 C5_8 . . 119(2) ?
    C3_8 C4_8 H4_8 . . 120.7 ?
    C5_8 C4_8 H4_8 . . 120.7 ?
    N1_8 C5_8 C4_8 . . 116(2) ?
    N1_8 C5_8 H5_8 . . 121.9 ?
    C4_8 C5_8 H5_8 . . 121.9 ?
    C1_9 N1_9 C5_9 . . 118(3) ?
    C1_9 N1_9 H1_9 . . 121.2 ?
    C5_9 N1_9 H1_9 . . 121.2 ?
    N1_9 C1_9 C2_9 . . 122(4) ?
    N1_9 C1_9 H1A_9 . . 119.2 ?
    C2_9 C1_9 H1A_9 . . 119.2 ?
    C3_9 C2_9 C1_9 . . 127(4) ?
    C3_9 C2_9 H2_9 . . 116.4 ?
    C1_9 C2_9 H2_9 . . 116.4 ?
    C2_9 C3_9 C4_9 . . 118(4) ?
    C2_9 C3_9 H3_9 . . 121.2 ?
    C4_9 C3_9 H3_9 . . 121.2 ?
    C3_9 C4_9 C5_9 . . 115(3) ?
    C3_9 C4_9 H4_9 . . 122.7 ?
    C5_9 C4_9 H4_9 . . 122.7 ?
    N1_9 C5_9 C4_9 . . 119(3) ?
    N1_9 C5_9 H5_9 . . 120.3 ?
    C4_9 C5_9 H5_9 . . 120.3 ?
    C5_10 N1_10 C1_10 . . 120(2) ?
    C5_10 N1_10 H1_10 . . 119.9 ?
    C1_10 N1_10 H1_10 . . 119.9 ?
    C2_10 C1_10 N1_10 . . 118(2) ?
    C2_10 C1_10 H1A_10 . . 120.8 ?
    N1_10 C1_10 H1A_10 . . 120.8 ?
    C3_10 C2_10 C1_10 . . 119(2) ?
    C3_10 C2_10 H2_10 . . 120.7 ?
    C1_10 C2_10 H2_10 . . 120.7 ?
    C2_10 C3_10 C4_10 . . 121(2) ?
    C2_10 C3_10 H3_10 . . 119.4 ?
    C4_10 C3_10 H3_10 . . 119.4 ?
    C5_10 C4_10 C3_10 . . 124(2) ?
    C5_10 C4_10 H4_10 . . 118.0 ?
    C3_10 C4_10 H4_10 . . 118.0 ?
    C4_10 C5_10 N1_10 . . 117(2) ?
    C4_10 C5_10 H5_10 . . 121.4 ?
    N1_10 C5_10 H5_10 . . 121.4 ?
    C1_11 N1_11 C5_11 . . 121(2) ?
    C1_11 N1_11 H1_11 . . 119.3 ?
    C5_11 N1_11 H1_11 . . 119.3 ?
    N1_11 C1_11 C2_11 . . 119(2) ?
    N1_11 C1_11 H1A_11 . . 120.5 ?
    C2_11 C1_11 H1A_11 . . 120.5 ?
    C1_11 C2_11 C3_11 . . 121(2) ?
    C1_11 C2_11 H2_11 . . 119.5 ?
    C3_11 C2_11 H2_11 . . 119.5 ?
    C4_11 C3_11 C2_11 . . 119(2) ?
    C4_11 C3_11 H3_11 . . 120.5 ?
    C2_11 C3_11 H3_11 . . 120.5 ?
    C5_11 C4_11 C3_11 . . 115(2) ?
    C5_11 C4_11 H4_11 . . 122.7 ?
    C3_11 C4_11 H4_11 . . 122.7 ?
    N1_11 C5_11 C4_11 . . 125(2) ?
    N1_11 C5_11 H5_11 . . 117.5 ?
    C4_11 C5_11 H5_11 . . 117.5 ?
    C1_12 N1_12 C5_12 . . 121(3) ?
    C1_12 N1_12 H1_12 . . 119.6 ?
    C5_12 N1_12 H1_12 . . 119.6 ?
    N1_12 C1_12 C2_12 . . 119(4) ?
    N1_12 C1_12 H1A_12 . . 120.6 ?
    C2_12 C1_12 H1A_12 . . 120.6 ?
    C1_12 C2_12 C3_12 . . 122(4) ?
    C1_12 C2_12 H2_12 . . 118.8 ?
    C3_12 C2_12 H2_12 . . 118.8 ?
    C4_12 C3_12 C2_12 . . 119(4) ?
    C4_12 C3_12 H3_12 . . 120.5 ?
    C2_12 C3_12 H3_12 . . 120.5 ?
    C5_12 C4_12 C3_12 . . 111(3) ?
    C5_12 C4_12 H4_12 . . 124.6 ?
    C3_12 C4_12 H4_12 . . 124.6 ?
    C4_12 C5_12 N1_12 . . 127(3) ?
    C4_12 C5_12 H5_12 . . 116.4 ?
    N1_12 C5_12 H5_12 . . 116.4 ?
    C5_13 N1_13 C1_13 . . 123.7(17) ?
    C5_13 N1_13 H1_13 . . 118.1 ?
    C1_13 N1_13 H1_13 . . 118.1 ?
    N1_13 C1_13 C2_13 . . 118(2) ?
    N1_13 C1_13 H1A_13 . . 120.9 ?
    C2_13 C1_13 H1A_13 . . 120.9 ?
    C3_13 C2_13 C1_13 . . 118.5(19) ?
    C3_13 C2_13 H2_13 . . 120.7 ?
    C1_13 C2_13 H2_13 . . 120.7 ?
    C4_13 C3_13 C2_13 . . 118.9(18) ?
    C4_13 C3_13 H3_13 . . 120.6 ?
    C2_13 C3_13 H3_13 . . 120.6 ?
    C5_13 C4_13 C3_13 . . 119(2) ?
    C5_13 C4_13 H4_13 . . 120.5 ?
    C3_13 C4_13 H4_13 . . 120.5 ?
    N1_13 C5_13 C4_13 . . 122(2) ?
    N1_13 C5_13 H5_13 . . 119.2 ?
    C4_13 C5_13 H5_13 . . 119.2 ?
    C1_14 N1_14 C5_14 . . 115(3) ?
    C1_14 N1_14 H1_14 . . 122.5 ?
    C5_14 N1_14 H1_14 . . 122.5 ?
    N1_14 C1_14 C2_14 . . 119(3) ?
    N1_14 C1_14 H1A_14 . . 120.3 ?
    C2_14 C1_14 H1A_14 . . 120.3 ?
    C3_14 C2_14 C1_14 . . 112(3) ?
    C3_14 C2_14 H2_14 . . 123.8 ?
    C1_14 C2_14 H2_14 . . 123.8 ?
    C4_14 C3_14 C2_14 . . 128(3) ?
    C4_14 C3_14 H3_14 . . 116.1 ?
    C2_14 C3_14 H3_14 . . 116.1 ?
    C5_14 C4_14 C3_14 . . 128(4) ?
    C5_14 C4_14 H4_14 . . 116.1 ?
    C3_14 C4_14 H4_14 . . 116.1 ?
    C4_14 C5_14 N1_14 . . 117(4) ?
    C4_14 C5_14 H5_14 . . 121.4 ?
    N1_14 C5_14 H5_14 . . 121.4 ?
    C5_15 N1_15 C4_15 . . 123(2) ?
    C5_15 N1_15 H1_15 . . 118.4 ?
    C4_15 N1_15 H1_15 . . 118.4 ?
    C5_15 C1_15 C2_15 . . 121(3) ?
    C5_15 C1_15 H1A_15 . . 119.3 ?
    C2_15 C1_15 H1A_15 . . 119.3 ?
    C1_15 C2_15 C3_15 . . 119(2) ?
    C1_15 C2_15 H2_15 . . 120.3 ?
    C3_15 C2_15 H2_15 . . 120.3 ?
    C4_15 C3_15 C2_15 . . 114(2) ?
    C4_15 C3_15 H3_15 . . 123.1 ?
    C2_15 C3_15 H3_15 . . 123.1 ?
    N1_15 C4_15 C3_15 . . 121(3) ?
    N1_15 C4_15 H4_15 . . 119.6 ?
    C3_15 C4_15 H4_15 . . 119.6 ?
    N1_15 C5_15 C1_15 . . 121(3) ?
    N1_15 C5_15 H5_15 . . 119.4 ?
    C1_15 C5_15 H5_15 . . 119.4 ?
loop_
    _geom_torsion_atom_site_label_1
    _geom_torsion_atom_site_label_2
    _geom_torsion_atom_site_label_3
    _geom_torsion_atom_site_label_4
    _geom_torsion_site_symmetry_1
    _geom_torsion_site_symmetry_2
    _geom_torsion_site_symmetry_3
    _geom_torsion_site_symmetry_4
    _geom_torsion
    _geom_torsion_publ_flag
    O3_1 Mo1_1 O1_1 Mo2_1 . . . . -122.1(15) ?
    O2_1 Mo1_1 O1_1 Mo2_1 . . . . 132.1(16) ?
    O6_1 Mo1_1 O1_1 Mo2_1 . . . . -33.2(15) ?
    O10_1 Mo1_1 O1_1 Mo2_1 . . . . 45.6(15) ?
    Cl1_1 Mo1_1 O1_1 Mo2_1 . . . . 7(2) ?
    O4_1 Mo2_1 O1_1 Mo1_1 . . . . 135.4(16) ?
    O5_1 Mo2_1 O1_1 Mo1_1 . . . . -119.5(15) ?
    O7_1 Mo2_1 O1_1 Mo1_1 . . . . 46.7(16) ?
    O11_1 Mo2_1 O1_1 Mo1_1 . . . . -33.9(15) ?
    Cl2_1 Mo2_1 O1_1 Mo1_1 . . . . 11(2) ?
    O9_1 S1_1 O6_1 Mo1_1 . . . . -81.6(12) ?
    O8_1 S1_1 O6_1 Mo1_1 . . . . 157.0(9) ?
    O7_1 S1_1 O6_1 Mo1_1 . . . . 34.6(14) ?
    O3_1 Mo1_1 O6_1 S1_1 . . . . 76.3(10) ?
    O2_1 Mo1_1 O6_1 S1_1 . . . . -131.6(18) ?
    O1_1 Mo1_1 O6_1 S1_1 . . . . -24.4(10) ?
    O10_1 Mo1_1 O6_1 S1_1 . . . . -108.0(10) ?
    Cl1_1 Mo1_1 O6_1 S1_1 . . . . 169.7(10) ?
    O9_1 S1_1 O7_1 Mo2_1 . . . . 113.7(17) ?
    O8_1 S1_1 O7_1 Mo2_1 . . . . -127.0(16) ?
    O6_1 S1_1 O7_1 Mo2_1 . . . . -5(2) ?
    O4_1 Mo2_1 O7_1 S1_1 . . . . -117.3(18) ?
    O5_1 Mo2_1 O7_1 S1_1 . . . . 81(3) ?
    O1_1 Mo2_1 O7_1 S1_1 . . . . -19.1(17) ?
    O11_1 Mo2_1 O7_1 S1_1 . . . . 64.9(17) ?
    Cl2_1 Mo2_1 O7_1 S1_1 . . . . 149.0(18) ?
    O12_1 S2_1 O10_1 Mo1_1 . . . . 146.7(11) ?
    O13_1 S2_1 O10_1 Mo1_1 . . . . -92.0(12) ?
    O11_1 S2_1 O10_1 Mo1_1 . . . . 27.9(14) ?
    O3_1 Mo1_1 O10_1 S2_1 . . . . 68(3) ?
    O2_1 Mo1_1 O10_1 S2_1 . . . . -138.0(12) ?
    O1_1 Mo1_1 O10_1 S2_1 . . . . -36.3(11) ?
    O6_1 Mo1_1 O10_1 S2_1 . . . . 48.0(11) ?
    Cl1_1 Mo1_1 O10_1 S2_1 . . . . 129.8(11) ?
    O12_1 S2_1 O11_1 Mo2_1 . . . . -120.1(16) ?
    O13_1 S2_1 O11_1 Mo2_1 . . . . 118.3(15) ?
    O10_1 S2_1 O11_1 Mo2_1 . . . . -1.8(19) ?
    O4_1 Mo2_1 O11_1 S2_1 . . . . -98(3) ?
    O5_1 Mo2_1 O11_1 S2_1 . . . . 97.8(17) ?
    O1_1 Mo2_1 O11_1 S2_1 . . . . -2.7(16) ?
    O7_1 Mo2_1 O11_1 S2_1 . . . . -86.0(17) ?
    Cl2_1 Mo2_1 O11_1 S2_1 . . . . -168.1(17) ?
    O2_2 Mo1_2 O1_2 Mo2_2 . . . . -126.3(16) ?
    O3_2 Mo1_2 O1_2 Mo2_2 . . . . 126.4(16) ?
    O10_2 Mo1_2 O1_2 Mo2_2 . . . . 37.0(16) ?
    O6_2 Mo1_2 O1_2 Mo2_2 . . . . -41.3(16) ?
    Cl1_2 Mo1_2 O1_2 Mo2_2 . . . . 0(2) ?
    O5_2 Mo2_2 O1_2 Mo1_2 . . . . -132.0(16) ?
    O4_2 Mo2_2 O1_2 Mo1_2 . . . . 122.9(16) ?
    O7_2 Mo2_2 O1_2 Mo1_2 . . . . 32.4(16) ?
    O11_2 Mo2_2 O1_2 Mo1_2 . . . . -45.9(16) ?
    Cl2_2 Mo2_2 O1_2 Mo1_2 . . . . -5(3) ?
    O8_2 S1_2 O6_2 Mo1_2 . . . . -104.8(16) ?
    O9_2 S1_2 O6_2 Mo1_2 . . . . 132.5(14) ?
    O7_2 S1_2 O6_2 Mo1_2 . . . . 15.7(17) ?
    O2_2 Mo1_2 O6_2 S1_2 . . . . 109.7(15) ?
    O3_2 Mo1_2 O6_2 S1_2 . . . . -107(3) ?
    O1_2 Mo1_2 O6_2 S1_2 . . . . 7.6(14) ?
    O10_2 Mo1_2 O6_2 S1_2 . . . . -76.8(15) ?
    Cl1_2 Mo1_2 O6_2 S1_2 . . . . -157.9(15) ?
    O8_2 S1_2 O7_2 Mo2_2 . . . . 84.9(15) ?
    O9_2 S1_2 O7_2 Mo2_2 . . . . -152.6(11) ?
    O6_2 S1_2 O7_2 Mo2_2 . . . . -34.9(15) ?
    O5_2 Mo2_2 O7_2 S1_2 . . . . 125.1(18) ?
    O4_2 Mo2_2 O7_2 S1_2 . . . . -78.3(12) ?
    O1_2 Mo2_2 O7_2 S1_2 . . . . 20.9(12) ?
    O11_2 Mo2_2 O7_2 S1_2 . . . . 104.0(12) ?
    Cl2_2 Mo2_2 O7_2 S1_2 . . . . -171.9(12) ?
    O13_2 S2_2 O10_2 Mo1_2 . . . . -122.3(16) ?
    O11_2 S2_2 O10_2 Mo1_2 . . . . -1(2) ?
    O12_2 S2_2 O10_2 Mo1_2 . . . . 118.9(17) ?
    O2_2 Mo1_2 O10_2 S2_2 . . . . 110(2) ?
    O3_2 Mo1_2 O10_2 S2_2 . . . . -99.5(17) ?
    O1_2 Mo1_2 O10_2 S2_2 . . . . 1.7(17) ?
    O6_2 Mo1_2 O10_2 S2_2 . . . . 87.0(17) ?
    Cl1_2 Mo1_2 O10_2 S2_2 . . . . 168.3(18) ?
    O13_2 S2_2 O11_2 Mo2_2 . . . . 99.1(14) ?
    O12_2 S2_2 O11_2 Mo2_2 . . . . -139.1(13) ?
    O10_2 S2_2 O11_2 Mo2_2 . . . . -19.0(17) ?
    O5_2 Mo2_2 O11_2 S2_2 . . . . 129.1(14) ?
    O4_2 Mo2_2 O11_2 S2_2 . . . . -69(3) ?
    O1_2 Mo2_2 O11_2 S2_2 . . . . 28.6(13) ?
    O7_2 Mo2_2 O11_2 S2_2 . . . . -56.5(13) ?
    Cl2_2 Mo2_2 O11_2 S2_2 . . . . -137.7(13) ?
    O5_3 Mo2_3 O1_3 Mo1_3 . . . . 125.4(14) ?
    O4_3 Mo2_3 O1_3 Mo1_3 . . . . -130.8(16) ?
    O11_3 Mo2_3 O1_3 Mo1_3 . . . . -41.3(15) ?
    O7_3 Mo2_3 O1_3 Mo1_3 . . . . 37.7(14) ?
    Cl2_3 Mo2_3 O1_3 Mo1_3 . . . . -1(2) ?
    O3_3 Mo1_3 O1_3 Mo2_3 . . . . 123.4(15) ?
    O2_3 Mo1_3 O1_3 Mo2_3 . . . . -132.1(14) ?
    O10_3 Mo1_3 O1_3 Mo2_3 . . . . 31.5(14) ?
    O6_3 Mo1_3 O1_3 Mo2_3 . . . . -43.5(14) ?
    Cl1_3 Mo1_3 O1_3 Mo2_3 . . . . -6(2) ?
    O8_3 S1_3 O6_3 Mo1_3 . . . . -63.0(12) ?
    O9_3 S1_3 O6_3 Mo1_3 . . . . 173.8(9) ?
    O7_3 S1_3 O6_3 Mo1_3 . . . . 57.9(11) ?
    O3_3 Mo1_3 O6_3 S1_3 . . . . -127(2) ?
    O2_3 Mo1_3 O6_3 S1_3 . . . . 85.9(11) ?
    O1_3 Mo1_3 O6_3 S1_3 . . . . -15.6(10) ?
    O10_3 Mo1_3 O6_3 S1_3 . . . . -101.7(10) ?
    Cl1_3 Mo1_3 O6_3 S1_3 . . . . 177.2(10) ?
    O8_3 S1_3 O7_3 Mo2_3 . . . . 50.3(12) ?
    O9_3 S1_3 O7_3 Mo2_3 . . . . 172.8(9) ?
    O6_3 S1_3 O7_3 Mo2_3 . . . . -71.4(11) ?
    O5_3 Mo2_3 O7_3 S1_3 . . . . -67.8(12) ?
    O4_3 Mo2_3 O7_3 S1_3 . . . . 125(3) ?
    O1_3 Mo2_3 O7_3 S1_3 . . . . 32.7(11) ?
    O11_3 Mo2_3 O7_3 S1_3 . . . . 117.8(12) ?
    Cl2_3 Mo2_3 O7_3 S1_3 . . . . -160.7(11) ?
    O12_3 S2_3 O10_3 Mo1_3 . . . . 78.1(17) ?
    O13_3 S2_3 O10_3 Mo1_3 . . . . -157.1(15) ?
    O11_3 S2_3 O10_3 Mo1_3 . . . . -38.6(16) ?
    O3_3 Mo1_3 O10_3 S2_3 . . . . -76.5(12) ?
    O2_3 Mo1_3 O10_3 S2_3 . . . . 135.2(18) ?
    O1_3 Mo1_3 O10_3 S2_3 . . . . 22.4(12) ?
    O6_3 Mo1_3 O10_3 S2_3 . . . . 109.4(12) ?
    Cl1_3 Mo1_3 O10_3 S2_3 . . . . -170.2(12) ?
    O12_3 S2_3 O11_3 Mo2_3 . . . . -102(2) ?
    O13_3 S2_3 O11_3 Mo2_3 . . . . 137(2) ?
    O10_3 S2_3 O11_3 Mo2_3 . . . . 18(3) ?
    O5_3 Mo2_3 O11_3 S2_3 . . . . -99(3) ?
    O4_3 Mo2_3 O11_3 S2_3 . . . . 106(2) ?
    O1_3 Mo2_3 O11_3 S2_3 . . . . 10(2) ?
    O7_3 Mo2_3 O11_3 S2_3 . . . . -75(2) ?
    Cl2_3 Mo2_3 O11_3 S2_3 . . . . -156(2) ?
    C5_4 N1_4 C1_4 C2_4 . . . . 2(3) ?
    N1_4 C1_4 C2_4 C3_4 . . . . 0(3) ?
    C1_4 C2_4 C3_4 C4_4 . . . . 0(3) ?
    C2_4 C3_4 C4_4 C5_4 . . . . -1(3) ?
    C1_4 N1_4 C5_4 C4_4 . . . . -3(3) ?
    C3_4 C4_4 C5_4 N1_4 . . . . 2(3) ?
    C5_5 N1_5 C1_5 C2_5 . . . . -3(3) ?
    N1_5 C1_5 C2_5 C3_5 . . . . 3(3) ?
    C1_5 C2_5 C3_5 C4_5 . . . . -4(3) ?
    C2_5 C3_5 C4_5 C5_5 . . . . 3(3) ?
    C1_5 N1_5 C5_5 C4_5 . . . . 3(3) ?
    C3_5 C4_5 C5_5 N1_5 . . . . -3(3) ?
    C5_6 N1_6 C1_6 C2_6 . . . . -5(3) ?
    N1_6 C1_6 C2_6 C3_6 . . . . 2(3) ?
    C1_6 C2_6 C3_6 C4_6 . . . . 0(3) ?
    C2_6 C3_6 C4_6 C5_6 . . . . 1(3) ?
    C1_6 N1_6 C5_6 C4_6 . . . . 5(3) ?
    C3_6 C4_6 C5_6 N1_6 . . . . -3(3) ?
    C5_7 N1_7 C1_7 C2_7 . . . . -4(3) ?
    N1_7 C1_7 C2_7 C3_7 . . . . 0(4) ?
    C1_7 C2_7 C3_7 C4_7 . . . . 1(3) ?
    C2_7 C3_7 C4_7 C5_7 . . . . 1(3) ?
    C1_7 N1_7 C5_7 C4_7 . . . . 6(3) ?
    C3_7 C4_7 C5_7 N1_7 . . . . -4(3) ?
    C5_8 N1_8 C1_8 C2_8 . . . . 4(4) ?
    N1_8 C1_8 C2_8 C3_8 . . . . -1(3) ?
    C1_8 C2_8 C3_8 C4_8 . . . . 0(3) ?
    C2_8 C3_8 C4_8 C5_8 . . . . -2(4) ?
    C1_8 N1_8 C5_8 C4_8 . . . . -6(4) ?
    C3_8 C4_8 C5_8 N1_8 . . . . 4(3) ?
    C5_9 N1_9 C1_9 C2_9 . . . . 5(5) ?
    N1_9 C1_9 C2_9 C3_9 . . . . -5(6) ?
    C1_9 C2_9 C3_9 C4_9 . . . . 10(6) ?
    C2_9 C3_9 C4_9 C5_9 . . . . -14(5) ?
    C1_9 N1_9 C5_9 C4_9 . . . . -11(4) ?
    C3_9 C4_9 C5_9 N1_9 . . . . 15(4) ?
    C5_10 N1_10 C1_10 C2_10 . . . . 2(3) ?
    N1_10 C1_10 C2_10 C3_10 . . . . 2(3) ?
    C1_10 C2_10 C3_10 C4_10 . . . . -5(3) ?
    C2_10 C3_10 C4_10 C5_10 . . . . 3(3) ?
    C3_10 C4_10 C5_10 N1_10 . . . . 1(3) ?
    C1_10 N1_10 C5_10 C4_10 . . . . -3(3) ?
    C5_11 N1_11 C1_11 C2_11 . . . . -3(3) ?
    N1_11 C1_11 C2_11 C3_11 . . . . 0(3) ?
    C1_11 C2_11 C3_11 C4_11 . . . . 3(3) ?
    C2_11 C3_11 C4_11 C5_11 . . . . -2(3) ?
    C1_11 N1_11 C5_11 C4_11 . . . . 3(3) ?
    C3_11 C4_11 C5_11 N1_11 . . . . 0(3) ?
    C5_12 N1_12 C1_12 C2_12 . . . . 3(5) ?
    N1_12 C1_12 C2_12 C3_12 . . . . -5(5) ?
    C1_12 C2_12 C3_12 C4_12 . . . . -1(5) ?
    C2_12 C3_12 C4_12 C5_12 . . . . 8(4) ?
    C3_12 C4_12 C5_12 N1_12 . . . . -11(4) ?
    C1_12 N1_12 C5_12 C4_12 . . . . 6(5) ?
    C5_13 N1_13 C1_13 C2_13 . . . . -1(3) ?
    N1_13 C1_13 C2_13 C3_13 . . . . -1(3) ?
    C1_13 C2_13 C3_13 C4_13 . . . . 2(3) ?
    C2_13 C3_13 C4_13 C5_13 . . . . -2(3) ?
    C1_13 N1_13 C5_13 C4_13 . . . . 1(3) ?
    C3_13 C4_13 C5_13 N1_13 . . . . 1(3) ?
    C5_14 N1_14 C1_14 C2_14 . . . . 0(4) ?
    N1_14 C1_14 C2_14 C3_14 . . . . -2(4) ?
    C1_14 C2_14 C3_14 C4_14 . . . . -2(4) ?
    C2_14 C3_14 C4_14 C5_14 . . . . 7(6) ?
    C3_14 C4_14 C5_14 N1_14 . . . . -8(6) ?
    C1_14 N1_14 C5_14 C4_14 . . . . 5(5) ?
    C5_15 C1_15 C2_15 C3_15 . . . . -1(4) ?
    C1_15 C2_15 C3_15 C4_15 . . . . -1(3) ?
    C5_15 N1_15 C4_15 C3_15 . . . . -6(4) ?
    C2_15 C3_15 C4_15 N1_15 . . . . 4(3) ?
    C4_15 N1_15 C5_15 C1_15 . . . . 4(4) ?
    C2_15 C1_15 C5_15 N1_15 . . . . -1(4) ?
loop_
    _geom_hbond_atom_site_label_D
    _geom_hbond_atom_site_label_H
    _geom_hbond_atom_site_label_A
    _geom_hbond_site_symmetry_A
    _geom_hbond_distance_DH
    _geom_hbond_distance_HA
    _geom_hbond_distance_DA
    _geom_hbond_angle_DHA
    N1_4 H1_4 O8_2 . 0.88 2.18 3.01(3) 157
    N1_5 H1_5 O9_1 . 0.88 2.43 3.15(2) 139
    N1_6 H1_6 O12_2 . 0.88 2.50 3.32(3) 157
    N1_7 H1_7 O6_2 1_554 0.88 2.11 2.99(2) 176
    N1_8 H1_8 O6_3 . 0.88 2.13 2.90(2) 146
    N1_8 H1_8 O10_3 . 0.88 2.39 3.09(2) 137
    N1_9 H1_9 O7_2 . 0.88 2.03 2.86(3) 157
    N1_9 H1_9 O9_2 . 0.88 2.41 2.94(2) 119
    N1_10 H1_10 O4_3 . 0.88 2.34 3.01(3) 133
    N1_11 H1_11 O13_1 . 0.88 2.04 2.84(2) 149
    N1_11 H1_11 O11_1 . 0.88 2.64 3.18(2) 121
    N1_12 H1_12 O5_3 . 0.88 2.00 2.74(3) 141
    N1_12 H1_12 O8_3 . 0.88 2.45 3.07(3) 128
    N1_13 H1_13 O13_1 . 0.88 1.85 2.722(18) 173
    N1_14 H1_14 O8_3 . 0.88 2.25 3.09(3) 160
    N1_15 H1_15 O9_2 4_665 0.88 2.25 3.02(2) 146
