# Supplementary material for: Tetra­pyridinium μ-oxido-di-μ-sulfato-bis­[chloridodioxidomolybdate(VI)]
Source: Acta Crystallogr Sect E Struct Rep Online. 2010 Jul 24;66(Pt 8):m1005–6. doi: 10.1107/S1600536810028254 (PMC3007277; doi:10.1107/S1600536810028254)
Supplement: Supplementary file 2 [file e-66-m1005-Isup2.hkl]

# 
# h,k,l, Fc-squared, Fo-squared, sigma(Fo-squared) and status flag 
# 
data_I
_shelx_title 'I in P2(1)/n' 
_shelx_refln_list_code          4 
_shelx_F_calc_maximum      842.33 
_exptl_crystal_F_000      5112.00 
_reflns_d_resolution_high  0.8300 
 
loop_ 
 _symmetry_equiv_pos_as_xyz 
 'x, y, z' 
 '-x+1/2, y+1/2, -z+1/2' 
 '-x, -y, -z' 
 'x-1/2, -y-1/2, z-1/2' 
 
_cell_length_a    10.5170 
_cell_length_b    49.2814 
_cell_length_c    17.5571 
_cell_angle_alpha  90.000 
_cell_angle_beta   95.073 
_cell_angle_gamma  90.000 
 
_shelx_F_squared_multiplier     1.000 
 
loop_ 
 _refln_index_h 
 _refln_index_k 
 _refln_index_l 
 _refln_F_squared_calc 
 _refln_F_squared_meas 
 _refln_F_squared_sigma 
 _refln_observed_status 
   4   0   0    91289.46    84959.22   4739.58 o 
   6   0   0     4254.40     5405.65   1045.65 o 
   8   0   0     2748.40      -91.82   1384.44 o 
  10   0   0     1696.98     1356.18   1666.97 o 
  12   0   0       94.06     2422.76   1850.62 o 
   3   1   0     8289.44     9601.46   1173.22 o 
   4   1   0     1400.23     2528.39   1141.20 o 
   5   1   0      450.70      939.61    741.77 o 
   6   1   0    14312.68    12968.77   1140.92 o 
   7   1   0       77.83      534.67   1229.04 o 
   8   1   0     3362.90     3098.65   1094.40 o 
   9   1   0     3910.56     4922.04   1815.31 o 
  10   1   0     2984.54     2314.50   1208.96 o 
  11   1   0     2739.95     1969.06   1196.71 o 
  12   1   0       43.98      118.75   1131.26 o 
   3   2   0      464.67      335.12    874.75 o 
   4   2   0    26140.83    22092.39   1820.98 o 
   5   2   0     2002.84     3177.32    872.68 o 
   6   2   0      332.13     -142.37    635.16 o 
   7   2   0     2174.60     2019.25    973.74 o 
   8   2   0    11473.68    14101.18   2217.92 o 
   9   2   0    12474.67    12832.49   1566.47 o 
  10   2   0      879.16     -965.34    965.34 o 
  11   2   0     4557.68     4804.62   1663.44 o 
  12   2   0       30.61     2386.61   2030.74 o 
   3   3   0     1737.84      847.61   1264.36 o 
   4   3   0    14144.46    16055.23   2267.37 o 
   5   3   0     9328.73     6715.89    957.27 o 
   6   3   0    64201.91    63923.72   2517.04 o 
   7   3   0     1157.75     2274.51    816.39 o 
   8   3   0     5802.50     7307.75   2133.16 o 
   9   3   0     1334.33     2166.70   1147.81 o 
  10   3   0       39.56    -1642.25   1642.25 o 
  11   3   0      127.36      892.34   1165.27 o 
  12   3   0      933.58    -1596.34   1596.34 o 
   3   4   0    46714.43    40402.96   2804.19 o 
   4   4   0    10401.26    14296.43   2175.54 o 
   5   4   0     5609.98     8633.87   1259.19 o 
   6   4   0    16309.65    18998.80   1135.82 o 
   7   4   0    28177.78    26672.99   1484.02 o 
   8   4   0     1464.63      938.09   1029.86 o 
   9   4   0    31385.10    32991.38   2239.15 o 
  10   4   0       21.31      -10.95   1218.45 o 
  11   4   0     3043.30      517.76   1143.47 o 
  12   4   0       28.35     1476.26   1808.24 o 
   3   5   0    18297.47    18626.33   2013.08 o 
   4   5   0    35586.03    31185.15   2846.57 o 
   5   5   0    42031.02    36279.96   1617.29 o 
   6   5   0     2496.90     2403.12    752.76 o 
   7   5   0     2725.75     1481.48    723.10 o 
   8   5   0     6061.10     6963.51   1252.21 o 
   9   5   0     6582.62     8918.88   3669.46 o 
  10   5   0      477.03     -902.25   1071.27 o 
  11   5   0     5347.94     5523.62   2020.15 o 
  12   5   0        4.28     1490.39   1758.80 o 
   3   6   0    33461.82    25725.10   2288.56 o 
   4   6   0      371.44      -98.89   1638.72 o 
   5   6   0    61132.79    59888.93   1785.01 o 
   6   6   0    19638.13    22343.57   1677.11 o 
   7   6   0     8055.77     8405.49    949.84 o 
   8   6   0     4822.44     5481.38   1225.99 o 
   9   6   0      114.29      118.65   1055.29 o 
  10   6   0     9750.70    10920.10   2429.83 o 
  11   6   0    12193.01    10545.74   2422.76 o 
  12   6   0       13.46     -946.50   1568.09 o 
   3   7   0    51203.64    45142.53   2952.52 o 
   4   7   0    29020.27    28253.81   2839.51 o 
   5   7   0      942.03     2045.49    757.12 o 
   6   7   0     1810.40     2644.04    768.24 o 
   7   7   0      741.05      975.72    725.79 o 
   8   7   0     4182.85     3315.56   1076.03 o 
   9   7   0    20001.16    17340.78   2585.22 o 
  10   7   0     1729.36     2874.83   1857.69 o 
  11   7   0      205.77      155.40   1645.78 o 
  12   7   0      825.02    -1476.26   1476.26 o 
   2   8   0    16673.73    21981.47   2210.86 o 
   3   8   0     3003.05     3738.77   1038.84 o 
   4   8   0    58101.56    45442.78   2761.81 o 
   5   8   0     4166.02     2282.59    970.77 o 
   6   8   0     1629.10     2905.46   1163.18 o 
   7   8   0     6015.29     7078.86   1154.34 o 
   8   8   0      718.75     1815.31   1617.53 o 
   9   8   0      409.54      918.25   1518.64 o 
  10   8   0     4025.55    10347.96   2330.94 o 
  11   8   0     1647.90     1433.88   1942.45 o 
  12   8   0      112.77     3595.30   1970.70 o 
   2   9   0   187432.52   198935.09   8299.56 o 
   3   9   0    35629.29    35978.02   1832.83 o 
   4   9   0    90262.30    87482.64   3271.19 o 
   5   9   0    10324.38     7795.68   1145.59 o 
   6   9   0    10915.47    12333.30   1277.20 o 
   7   9   0     3832.29     5383.68   1180.71 o 
   8   9   0      131.48     2268.90   1324.40 o 
   9   9   0     8710.51     7353.06   2147.29 o 
  10   9   0      276.19     -501.51   1709.36 o 
  11   9   0      127.61    -1158.41   1596.34 o 
  12   9   0      522.02     -974.76   1582.21 o 
   2  10   0   138809.61   121823.39   5650.76 o 
   3  10   0    21812.95    18173.00   1224.54 o 
   4  10   0     7449.71     4855.44   1525.71 o 
   5  10   0     2279.78     3750.26    922.64 o 
   6  10   0    32715.88    37148.78   1880.82 o 
   7  10   0     5102.39     7230.00   1239.81 o 
   8  10   0     2677.49     3928.22   1171.93 o 
   9  10   0     3583.80     1723.48   1702.29 o 
  10  10   0       14.39    -1087.77   1596.34 o 
  11  10   0        0.37     2931.33   1900.07 o 
  12  10   0       15.01     1561.02   1822.37 o 
   1  11   0    16031.21    13300.48   2119.04 o 
   2  11   0    34011.07    43892.80   2068.28 o 
   3  11   0    10695.02    12847.14   1494.75 o 
   4  11   0     2629.87      843.45    834.80 o 
   5  11   0    10591.24    10100.82   1069.27 o 
   6  11   0     6228.84     7937.76   1210.54 o 
   7  11   0     6197.79     4838.72   1132.54 o 
   8  11   0     7922.02    12097.67   1480.66 o 
   9  11   0    11282.88    11852.48   2338.00 o 
  10  11   0      244.36     2479.27   1829.43 o 
  11  11   0     2557.56      120.08   1674.04 o 
  12  11   0      143.18     2479.27   2062.53 o 
   1  12   0    14924.33    13159.21   2154.35 o 
   2  12   0    21231.51    28276.82   2800.66 o 
   3  12   0      660.82      -21.90    768.43 o 
   4  12   0     1642.46     1720.62   1219.35 o 
   5  12   0    31002.39    30869.39   1699.54 o 
   6  12   0    60758.82    72189.74   2607.65 o 
   7  12   0     3932.12     2686.57   1132.39 o 
   8  12   0     2176.95     4035.99   1304.38 o 
   9  12   0      179.29      -28.25   1610.47 o 
  10  12   0     6462.57     5629.57   2133.16 o 
  11  12   0     2388.27     2514.59   1977.77 o 
  12  12   0       95.55    -1539.83   1539.83 o 
   1  13   0    18795.12    16542.61   2458.08 o 
   2  13   0    26155.01    26876.36   1760.05 o 
   3  13   0     2466.65     2096.27    898.97 o 
   4  13   0        0.40      484.57    755.32 o 
   5  13   0    43631.97    47503.04   1761.11 o 
   6  13   0     2912.63     4413.61   1092.55 o 
   7  13   0    21634.14    27583.73   2645.70 o 
   8  13   0       50.93      112.06   1115.16 o 
   9  13   0    23276.80    29744.20   3348.08 o 
  10  13   0     3301.17     1751.74   1871.82 o 
  11  13   0     1260.16     2451.02   1921.26 o 
  12  13   0       53.14    -1243.17   1568.09 o 
   0  14   0   709525.44   706345.38  27024.77 o 
   1  14   0    59847.34    50771.70   2399.82 o 
   2  14   0     5483.64     5075.03   1320.50 o 
   3  14   0    23349.86    23041.27   1507.06 o 
   4  14   0     9640.85    12621.17   1046.91 o 
   5  14   0       12.28     -539.12    794.00 o 
   6  14   0    12747.66    13225.20   1393.15 o 
   7  14   0    23423.57    25826.84   2158.35 o 
   8  14   0     3078.28     2559.21   1231.79 o 
   9  14   0       68.00     1998.96   1836.50 o 
  10  14   0       14.41      190.71   1575.15 o 
  11  14   0      409.40     3708.31   2027.21 o 
  12  14   0      204.14    -1638.72   1638.72 o 
   1  15   0    54601.32    47629.53   3047.88 o 
   2  15   0    83240.32    74156.13   3065.71 o 
   3  15   0    27334.93    28302.91   1415.02 o 
   4  15   0    10784.48     8764.38    991.58 o 
   5  15   0      759.87      823.02    875.51 o 
   6  15   0     2014.38     4318.76   1114.50 o 
   7  15   0     1190.98     3697.37   1190.97 o 
   8  15   0      551.07      234.41   1138.14 o 
   9  15   0     1248.91     2610.65   1610.34 o 
  10  15   0      230.11     2754.75   1935.39 o 
  11  15   0     1757.92     5530.68   2090.78 o 
  12  15   0      430.18     -593.33   1787.05 o 
   0  16   0       12.78     -805.23   1525.71 o 
   1  16   0    29807.58    29246.42   2249.57 o 
   2  16   0       67.07     -540.65    839.23 o 
   3  16   0    11018.07    10297.49   1120.25 o 
   4  16   0     2693.71     3685.90    881.54 o 
   5  16   0    47386.57    43222.57   1745.51 o 
   6  16   0     2016.60     2165.27   1082.52 o 
   7  16   0     1933.05     2955.96   1196.51 o 
   8  16   0      726.18      760.25   1179.07 o 
   9  16   0     3137.05     5508.46   1790.41 o 
  10  16   0        4.19     1087.77   1864.75 o 
  11  16   0      402.87      360.24   1787.05 o 
  12  16   0       37.22     -762.85   1871.82 o 
   1  17   0    40468.07    29244.21   2045.07 o 
   2  17   0    74380.88    70319.95   2377.38 o 
   3  17   0     1969.72     1644.83   1108.22 o 
   4  17   0      784.46      744.57    820.41 o 
   5  17   0      705.14      360.32    805.23 o 
   6  17   0     1271.92     1116.36   1042.76 o 
   7  17   0       58.98     1008.81   1362.16 o 
   8  17   0      458.01    -1188.02   1188.02 o 
   9  17   0     1514.15    -1133.61   1681.10 o 
  10  17   0      117.11      437.93   1836.50 o 
  11  17   0      299.15      515.63   1857.69 o 
  12  17   0       50.06     -762.85   1787.05 o 
   0  18   0       88.70      -77.70   1645.78 o 
   1  18   0    22732.53    19339.27   2405.11 o 
   2  18   0      504.52     3222.63   1092.56 o 
   3  18   0      142.68      361.34    914.84 o 
   4  18   0    45264.88    41985.01   1362.18 o 
   5  18   0     1290.24     1815.88    759.22 o 
   6  18   0    62557.20    61035.80   2595.53 o 
   7  18   0       24.43      310.33   1131.32 o 
   8  18   0      397.83     -865.64   1154.68 o 
   9  18   0     1693.51     3190.13   1773.21 o 
  10  18   0      493.01     4033.23   2196.73 o 
  11  18   0      900.42    -1751.74   1751.74 o 
  12  18   0       24.74    -1638.72   1638.72 o 
   1  19   0    19716.28    15807.38   2036.63 o 
   2  19   0     4320.07     5135.20   1007.67 o 
   3  19   0     2997.79     3251.06   1204.06 o 
   4  19   0   113644.44   108076.50   2313.14 o 
   5  19   0    13500.09    17043.80   1311.65 o 
   6  19   0     6890.27     7560.58   1450.74 o 
   7  19   0    20488.52    19761.12   2500.07 o 
   8  19   0       33.88    -1148.20   1148.20 o 
   9  19   0     1962.42     3187.15   3609.42 o 
  10  19   0     1138.27      974.76   2048.40 o 
  11  19   0     3856.86     4358.15   2316.81 o 
   0  20   0    10260.43    13618.34   2811.25 o 
   1  20   0     2265.22     2385.19   1528.16 o 
   2  20   0    36225.43    35814.39   1637.04 o 
   3  20   0        0.61      305.14    781.15 o 
   4  20   0     7334.40     8517.15    937.34 o 
   5  20   0     6031.13     5493.82    880.11 o 
   6  20   0     7173.89    11500.55   2086.38 o 
   7  20   0    14874.87    11555.51   1611.96 o 
   8  20   0      124.60       31.72   1241.24 o 
   9  20   0     9584.36     8214.59   2066.03 o 
  10  20   0     2045.54     1744.67   2196.73 o 
  11  20   0     5595.87     3955.53   2217.92 o 
   1  21   0     1419.38      888.21   1583.27 o 
   2  21   0    23400.33    29423.37   1404.32 o 
   3  21   0       75.14     -377.78    723.39 o 
   4  21   0    11330.30    10057.07    925.57 o 
   5  21   0      442.38     1298.50    758.91 o 
   6  21   0     3571.26     4322.83   1270.28 o 
   7  21   0     1588.96     2291.81   1289.23 o 
   8  21   0     2304.00      196.64   1267.61 o 
   9  21   0      411.20     1436.59   1401.73 o 
  10  21   0        0.16      692.22   2069.59 o 
  11  21   0     1167.80     1532.77   2253.24 o 
   0  22   0    68952.72    49408.86   4146.25 o 
   1  22   0     3709.12     4006.91   1441.32 o 
   2  22   0    60013.63    59518.77   1813.39 o 
   3  22   0     5833.77     6296.91    866.31 o 
   4  22   0    41459.63    39925.48   1405.84 o 
   5  22   0      601.96     1275.28    771.01 o 
   6  22   0    60483.73    57846.52   2574.36 o 
   7  22   0     1527.48      502.52   1287.40 o 
   8  22   0      449.35     -398.81   1462.53 o 
   9  22   0     5067.96     7897.93   1685.41 o 
  10  22   0       41.03     2620.54   2309.75 o 
  11  22   0     3271.97     3517.60   2387.45 o 
   1  23   0      693.70      591.42    893.27 o 
   2  23   0    20383.96    23353.51   1798.88 o 
   3  23   0    30454.61    28146.88   1272.24 o 
   4  23   0    19169.64    19671.55   1137.39 o 
   5  23   0     4269.03     2035.64    832.91 o 
   6  23   0     3180.29     3858.76   1344.05 o 
   7  23   0     2310.37     2368.37   1298.29 o 
   8  23   0      616.93     -358.39   1275.39 o 
   9  23   0     2974.79     2623.18   3280.97 o 
  10  23   0       13.16    -1659.91   1659.91 o 
  11  23   0     1557.52     -550.95   2048.40 o 
   0  24   0    17965.17    21437.73   1497.24 o 
   1  24   0     2678.29     3333.95    983.82 o 
   2  24   0        5.50     -828.38    828.38 o 
   3  24   0       49.44     -680.79    680.79 o 
   4  24   0   115314.56   116905.55   2550.15 o 
   5  24   0       37.28     1108.03    841.16 o 
   6  24   0     9929.69     9693.82   1553.43 o 
   7  24   0       94.72     1857.69   1567.86 o 
   8  24   0      111.68     1738.43   1464.50 o 
   9  24   0     3838.68     3255.44   1745.36 o 
  10  24   0      889.07    -1334.99   1928.32 o 
  11  24   0       21.83     1991.89   2359.19 o 
   1  25   0     1759.99     2330.71   1479.39 o 
   2  25   0      205.16     -271.43    966.68 o 
   3  25   0     1994.79     1919.45    902.07 o 
   4  25   0    42950.75    45444.73   1713.08 o 
   5  25   0     2001.65     1812.01    942.42 o 
   6  25   0        0.66      346.62   1840.03 o 
   7  25   0     1713.48     1934.61   1559.23 o 
   8  25   0     1599.30     -875.18   1561.02 o 
   9  25   0      482.71     -867.31   1688.17 o 
  10  25   0      474.86     1504.52   2330.94 o 
  11  25   0     1159.69     3743.63   2366.26 o 
   0  26   0    55569.10    58467.59   3174.53 o 
   1  26   0     9034.48     9231.04   1356.12 o 
   2  26   0    14781.64    18713.72   1547.54 o 
   3  26   0     3537.85     2916.64   1243.22 o 
   4  26   0    15651.96    19726.15   1992.10 o 
   5  26   0     1386.18     2012.42   1015.98 o 
   6  26   0     2817.30     1897.95   1560.30 o 
   7  26   0      416.93      843.17   1530.58 o 
   8  26   0      632.47     1029.72   1693.58 o 
   9  26   0     4995.85     4400.75   1855.45 o 
  10  26   0       58.72    -2034.27   2062.53 o 
  11  26   0     7187.94    11181.45   3199.74 o 
   1  27   0    18815.44    18534.56   1574.76 o 
   2  27   0    26132.31    26041.76   1358.17 o 
   3  27   0     5661.70     5272.77   1027.52 o 
   4  27   0     4700.64     5268.38    993.15 o 
   5  27   0       38.76      467.82   1105.63 o 
   6  27   0     8940.74    10016.76   2011.64 o 
   7  27   0       19.14     1408.68   2415.70 o 
   8  27   0     6140.58     7138.33   1921.97 o 
   9  27   0      257.95     3025.21   1795.09 o 
  10  27   0     3729.30     3913.15   2451.02 o 
  11  27   0      351.83     3609.43   2436.89 o 
   0  28   0    24764.51    26247.82   2574.38 o 
   1  28   0      614.67     1114.40   1131.89 o 
   2  28   0     2686.38     4923.04    927.90 o 
   3  28   0     4687.55     5729.59   1048.82 o 
   4  28   0     4348.65     4754.88   1017.52 o 
   5  28   0    36416.03    36395.96   1895.68 o 
   6  28   0     3058.38     2937.70   1701.76 o 
   7  28   0    17747.95    17090.19   2436.99 o 
   8  28   0    13108.77    11868.49   2313.87 o 
   9  28   0    15717.04    19665.33   2609.76 o 
  10  28   0      384.21     5050.37   2613.48 o 
  11  28   0     6557.55     5000.93   2726.49 o 
   1  29   0      371.22    -1282.45   1282.45 o 
   2  29   0     3588.90     5653.75    955.09 o 
   3  29   0     2991.70     1504.79    898.64 o 
   4  29   0    24024.18    20652.17   1451.82 o 
   5  29   0    17430.94    20096.01   1572.47 o 
   6  29   0     1468.70      980.84   1630.22 o 
   7  29   0      552.00      476.94   1712.66 o 
   8  29   0     4252.91     3206.57   1834.40 o 
   9  29   0     1092.68      793.90   1695.37 o 
  10  29   0      139.34    -1645.78   1645.78 o 
  11  29   0     2438.11     4110.93   2684.11 o 
   0  30   0    10972.45    13039.19   2104.72 o 
   1  30   0      509.36      308.57   1050.34 o 
   2  30   0      308.55      646.84    815.51 o 
   3  30   0      110.36     -143.80    852.58 o 
   4  30   0    93152.41    94893.97   2687.59 o 
   5  30   0    13255.60    14616.41   1482.06 o 
   6  30   0      319.27     2822.97   1715.63 o 
   7  30   0     2951.81     3285.60   4153.31 o 
   8  30   0     2732.20     3500.54   1957.20 o 
   9  30   0     1885.92     1051.44   1713.69 o 
  10  30   0       15.79     2896.02   2535.78 o 
   1  31   0     6450.15     6593.23   1533.36 o 
   2  31   0     1835.65     1351.47    864.93 o 
   3  31   0      973.04     1453.68    963.30 o 
   4  31   0      332.01     1242.21    954.44 o 
   5  31   0     7080.93     4960.28   1209.15 o 
   6  31   0     3633.93     3647.02   1809.00 o 
   7  31   0     1228.34     3112.44   1747.23 o 
   8  31   0       27.35     3079.48   1915.08 o 
   9  31   0        6.54     -509.79   1778.52 o 
  10  31   0      230.18     3793.07   2451.02 o 
   0  32   0    74656.91    74356.52   3822.09 o 
   1  32   0     2296.98     1636.78   1157.23 o 
   2  32   0       29.27      781.09    864.07 o 
   3  32   0      329.20       23.97    938.55 o 
   4  32   0     5362.35     7505.78   1217.11 o 
   5  32   0     2325.96     1576.07   1124.87 o 
   6  32   0     4526.70     4496.08   1954.81 o 
   7  32   0       98.23     3621.32   2020.45 o 
   8  32   0      241.70     -557.74   1813.41 o 
   9  32   0       59.24     -241.07   1604.98 o 
  10  32   0     1039.66     -148.33   2465.15 o 
   1  33   0       29.10      102.66   1137.05 o 
   2  33   0    63921.50    61248.50   1992.55 o 
   3  33   0     1717.26     1079.95    974.62 o 
   4  33   0    13133.01    15941.54   1451.44 o 
   5  33   0     1059.51     2940.85   1341.69 o 
   6  33   0        3.57     2936.95   1725.97 o 
   7  33   0     1056.47     1607.14   3288.04 o 
   8  33   0      610.55     1979.59   2871.29 o 
   9  33   0      200.87      642.35   3581.17 o 
  10  33   0     1372.88     2888.95   2832.45 o 
   0  34   0    28826.80    26383.42   2984.31 o 
   1  34   0      561.74    -1051.78   1051.78 o 
   2  34   0     9494.25     8079.16   1224.38 o 
   3  34   0     2134.04     1228.22    986.70 o 
   4  34   0     6486.38     3733.05   1555.72 o 
   5  34   0    10532.87     7910.36   1846.18 o 
   6  34   0     8822.47     8442.64   2151.53 o 
   7  34   0     6608.46     5937.31   2188.27 o 
   8  34   0     3000.43     2711.32   1979.57 o 
   9  34   0       14.61    -1714.00   1714.00 o 
  10  34   0      129.85    -1617.53   2217.92 o 
   1  35   0     1097.49      865.16   1065.54 o 
   2  35   0      305.49      317.10   1036.71 o 
   3  35   0     9176.63    11368.15   1642.56 o 
   4  35   0     1762.23      896.36   1186.59 o 
   5  35   0     1663.78     2325.35   1929.24 o 
   6  35   0    14589.04    14497.11   2539.58 o 
   7  35   0      677.13     3017.53   3160.90 o 
   8  35   0     1707.28     5266.52   4223.95 o 
   9  35   0     7135.18     5313.32   2155.76 o 
  10  35   0     1163.48     2945.46   3023.16 o 
   0  36   0    13764.87    17102.14   4658.35 o 
   1  36   0     7325.11     7764.86   1274.05 o 
   2  36   0    31401.02    34211.24   1927.92 o 
   3  36   0       86.73     1588.68   1114.60 o 
   4  36   0     2487.68     2004.56   1411.13 o 
   5  36   0      177.96      188.04   1413.22 o 
   6  36   0    21556.54    26166.30   2931.74 o 
   7  36   0       59.88      900.81   2044.87 o 
   8  36   0      843.99    -1497.77   2648.80 o 
   9  36   0     2631.77      -96.76   1930.21 o 
  10  36   0     1413.37     6696.15   3044.35 o 
   1  37   0    18850.29    18801.95   1678.47 o 
   2  37   0     3810.41     2706.56   1204.09 o 
   3  37   0     1462.61     1723.58   1354.77 o 
   4  37   0     1664.13     2337.32   1219.30 o 
   5  37   0    21198.99    20421.76   2355.41 o 
   6  37   0      727.16      699.39   1779.00 o 
   7  37   0     3197.09      902.05   3648.27 o 
   8  37   0      171.31     1202.34   2054.07 o 
   9  37   0     3048.55     3333.27   4721.92 o 
   0  38   0    33591.65    36613.98   3435.18 o 
   1  38   0    11476.29    15614.02   1594.53 o 
   2  38   0      122.69     -376.71   1328.48 o 
   3  38   0    17214.22    17097.37   1923.20 o 
   4  38   0     1542.97     2262.45   1228.76 o 
   5  38   0     9422.57    10248.09   3412.76 o 
   6  38   0      147.91     -995.89   1678.57 o 
   7  38   0     3322.82     1730.43   1947.02 o 
   8  38   0      322.34      655.89   2136.69 o 
   9  38   0      364.98    -1836.67   1836.67 o 
   1  39   0     3411.28     4645.67   1504.31 o 
   2  39   0    15815.14    18818.17   1990.10 o 
   3  39   0     9281.56    14406.76   1833.56 o 
   4  39   0     3219.29     2293.99   1461.99 o 
   5  39   0     1536.19     -513.14   2259.82 o 
   6  39   0     2740.40      327.44   1926.35 o 
   7  39   0     2626.59     4760.77   2215.18 o 
   8  39   0       22.34     -984.56   1866.79 o 
   9  39   0     1064.33     -456.46   1934.65 o 
   0  40   0    42756.60    33582.29   8882.29 o 
   1  40   0       31.44      536.38   1214.13 o 
   2  40   0     1160.01     2660.99   1515.67 o 
   3  40   0       11.39      498.62   1414.22 o 
   4  40   0     2265.92     4509.78   1590.59 o 
   5  40   0      706.92     2649.26   1964.66 o 
   6  40   0       42.63     -725.68   2514.59 o 
   7  40   0      819.92    -1509.45   1760.77 o 
   8  40   0       25.60    -1788.80   1788.80 o 
   9  40   0       98.50     1766.17   2159.79 o 
   1  41   0    13186.04    14439.02   1665.08 o 
   2  41   0    18568.17    18659.84   2051.46 o 
   3  41   0      609.68      858.92   1452.28 o 
   4  41   0     1861.10     1532.98   1466.72 o 
   5  41   0     2615.73     1775.37   1735.85 o 
   6  41   0      791.77    -1389.62   1872.88 o 
   7  41   0      235.18      470.18   2044.97 o 
   8  41   0        0.19      904.70   2107.31 o 
   9  41   0     1336.36     1528.07   3786.01 o 
   0  42   0    30661.52    28941.58   3421.90 o 
   1  42   0       10.40    -1203.29   1203.29 o 
   2  42   0    27883.20    34246.10   2510.14 o 
   3  42   0      728.54      213.52   1505.52 o 
   4  42   0     6470.51     4421.06   2598.57 o 
   5  42   0    13217.77    15058.32   3029.36 o 
   6  42   0     7810.87     9531.84   2438.49 o 
   7  42   0     1483.26     2338.35   2507.53 o 
   8  42   0       22.58     3347.48   2258.47 o 
   1  43   0     3706.91     5487.70   1494.89 o 
   2  43   0     1206.81      678.46   1522.63 o 
   3  43   0      443.66    -1433.91   1433.91 o 
   4  43   0     6604.61     4453.28   1658.70 o 
   5  43   0       27.27    -1967.45   1967.45 o 
   6  43   0     7356.31     9533.58   3902.56 o 
   7  43   0      758.28     1310.58   2119.86 o 
   8  43   0     1253.93     2645.84   2698.24 o 
   0  44   0    10427.18    12509.29   2854.52 o 
   1  44   0      956.57    -1105.27   1311.16 o 
   2  44   0     1629.55     3023.64   1644.23 o 
   3  44   0     2416.76     3058.18   1652.18 o 
   4  44   0     8305.67    10289.71   1877.97 o 
   5  44   0      308.47       25.97   3030.22 o 
   6  44   0     4263.65     3959.94   2251.58 o 
   7  44   0      400.39      782.11   2157.40 o 
   8  44   0     1921.51     1369.91   2223.72 o 
   1  45   0       24.49      612.23   1317.81 o 
   2  45   0      111.64      128.67   1820.87 o 
   3  45   0     5774.92     6074.47   1763.66 o 
   4  45   0      467.90     2710.81   1615.91 o 
   5  45   0     1113.46     -103.63   2297.40 o 
   6  45   0     1081.04    -2585.22   3023.16 o 
   7  45   0     5052.18     4201.54   2305.01 o 
   8  45   0     1361.84     1340.43   2241.92 o 
   0  46   0      673.81     1862.23   2436.16 o 
   1  46   0       70.55     -334.30   1356.41 o 
   2  46   0      290.45    -1650.61   1650.61 o 
   3  46   0     7657.09     7571.73   2234.71 o 
   4  46   0     2788.73     1379.38   1670.95 o 
   5  46   0       60.81    -1198.07   2052.93 o 
   6  46   0      823.62     5615.45   3687.12 o 
   7  46   0     4125.30     5528.58   2479.10 o 
   1  47   0      164.93     -269.34   1364.28 o 
   2  47   0     2129.53     5099.05   1766.49 o 
   3  47   0    10113.03     8127.65   1867.11 o 
   4  47   0     2313.91     2676.40   1697.63 o 
   5  47   0      826.63     5471.02   2668.81 o 
   6  47   0      311.40     1652.85   3425.77 o 
   7  47   0       39.32    -2232.05   3093.79 o 
   0  48   0    59056.88    72841.52   5145.76 o 
   1  48   0    12014.59    14979.07   1878.63 o 
   2  48   0      425.82       99.15   1641.67 o 
   3  48   0     1974.90     1339.47   1613.70 o 
   4  48   0     7032.16     6473.81   1858.95 o 
   5  48   0     1213.36     -745.37   2254.32 o 
   6  48   0        1.04    -2698.24   2698.24 o 
   7  48   0       92.81       49.44   3235.06 o 
   1  49   0        0.07      154.83   1437.64 o 
   2  49   0       11.09    -2850.58   2850.58 o 
   3  49   0       99.63     -526.63   1615.68 o 
   4  49   0      341.20     4228.51   1955.99 o 
   5  49   0     1270.99    -1674.05   2323.13 o 
   6  49   0      179.55     1779.99   3369.27 o 
   7  49   0      286.88     -155.40   3136.17 o 
   0  50   0     3577.83      735.91   2980.78 o 
   1  50   0      879.58      646.67   1470.13 o 
   2  50   0     2426.64     2857.99   1804.68 o 
   3  50   0      758.03      943.75   1717.78 o 
   4  50   0      609.04      792.98   1878.76 o 
   5  50   0      374.71       37.73   2987.84 o 
   6  50   0      203.84     3446.97   3362.20 o 
   1  51   0     2230.58     1364.34   1790.31 o 
   2  51   0      532.98     2028.37   1792.90 o 
   3  51   0      237.99      820.77   1716.49 o 
   4  51   0     5518.73    10260.45   3061.62 o 
   5  51   0       15.35    -1486.15   2344.26 o 
   6  51   0       71.09    -2465.15   3016.09 o 
   0  52   0    14273.85    13089.72   2431.25 o 
   1  52   0     1312.24     4111.54   1876.76 o 
   2  52   0      535.76     1490.50   1878.75 o 
   3  52   0      376.89      331.25   1783.81 o 
   4  52   0       20.01    -2233.50   2233.50 o 
   5  52   0     2221.49     7282.35   2940.21 o 
   6  52   0      146.05    -2443.96   3114.98 o 
   1  53   0     2499.78      -84.03   1773.59 o 
   2  53   0     2058.74     1570.47   1857.57 o 
   3  53   0     1229.45     1462.77   2134.88 o 
   4  53   0       37.36    -2277.28   2277.28 o 
   5  53   0      338.61    -1032.69   4789.02 o 
   0  54   0    20945.68    21894.58   4756.04 o 
   1  54   0      745.16    -1705.19   1753.58 o 
   2  54   0      845.58     1880.79   1908.84 o 
   3  54   0      337.98      210.48   1804.45 o 
   4  54   0     1854.93    -1827.45   2415.61 o 
   5  54   0      165.30     1172.53   3341.01 o 
   1  55   0      672.15    -1361.59   1696.69 o 
   2  55   0      961.11      383.14   1752.12 o 
   3  55   0      132.29    -1729.17   1729.17 o 
   4  55   0      305.98     2853.64   3510.54 o 
   0  56   0     7987.65     9165.55   2384.89 o 
   1  56   0     6317.05     7186.20   2374.50 o 
   2  56   0       34.01     1861.80   2135.00 o 
   3  56   0       98.77     2092.23   2437.03 o 
   4  56   0     2998.27    -2210.86   2655.86 o 
   1  57   0        0.25     2886.61   2454.55 o 
   2  57   0     1086.44     1386.85   2354.96 o 
   3  57   0      291.83      456.58   2258.24 o 
   0  58   0     7011.15     5103.92   2575.63 o 
   1  58   0     2800.47     2814.15   2455.77 o 
   2  58   0     1317.28     2805.04   2461.20 o 
   1  59   0     3059.57     4925.91   4541.80 o 
 -11   0   1      714.23     1172.53   1674.04 o 
  -9   0   1     3436.72     5827.35   1822.37 o 
  -7   0   1    17437.35    22436.95   1845.01 o 
  -5   0   1      819.40      700.59    960.51 o 
  -3   0   1   193635.08   193030.06   8031.15 o 
   5   0   1    70823.57    97277.88   4654.82 o 
   7   0   1    12000.84    17104.72   2069.59 o 
   9   0   1      180.49     -233.09   1511.58 o 
  11   0   1      444.96     3884.90   1914.20 o 
 -12   1   1      938.78     2659.03   1336.70 o 
 -11   1   1     1766.03      318.48   1190.83 o 
 -10   1   1      423.88      903.37   1047.88 o 
  -9   1   1       15.94     1520.62   1071.34 o 
  -8   1   1     6108.39     5777.82   1138.74 o 
  -7   1   1    32551.51    30083.15   1434.66 o 
  -6   1   1       60.30       90.78    698.93 o 
  -5   1   1     2523.84     1710.57    732.33 o 
  -4   1   1    28577.09    32643.42   4693.67 o 
  -3   1   1      135.49       14.76   1041.86 o 
   5   1   1      322.28     2378.16    966.49 o 
   6   1   1     1228.71      312.51    704.49 o 
   7   1   1     4750.99     6502.49    822.66 o 
   8   1   1     4535.45     5651.54   1245.97 o 
   9   1   1      484.49      322.24   1953.04 o 
  10   1   1       18.39      111.14   1109.91 o 
  11   1   1       25.13     1853.01   1345.59 o 
  12   1   1     6955.67    11130.02   2228.52 o 
 -12   2   1     3020.38     3182.33   1318.52 o 
 -11   2   1       11.41    -1057.98   1057.98 o 
 -10   2   1      606.45    -1160.23   1391.50 o 
  -9   2   1     1270.63     3120.88   1147.59 o 
  -8   2   1    10970.79     9934.67   1203.19 o 
  -7   2   1     1945.41     1686.88   1187.36 o 
  -6   2   1     2236.64     3717.54    770.19 o 
  -5   2   1     9090.25     9381.17    898.93 o 
  -4   2   1     9290.86     9983.46   1392.53 o 
  -3   2   1   137027.91   144387.11   4492.66 o 
   5   2   1    20324.61    15409.94   1143.55 o 
   6   2   1     7964.82     8333.38    853.40 o 
   7   2   1     9164.96     7715.98    870.52 o 
   8   2   1    10606.08    11218.17   1481.79 o 
   9   2   1     6294.55     8490.90   2320.34 o 
  10   2   1     8374.30     3568.04   1561.02 o 
  11   2   1      761.07     -844.34   1145.28 o 
  12   2   1     4315.90     6028.80   1514.82 o 
 -12   3   1      499.86      656.90   1617.53 o 
 -11   3   1        3.40      680.35   1142.67 o 
 -10   3   1     1207.59      376.79   2338.00 o 
  -9   3   1     8953.76     8873.76   1681.10 o 
  -8   3   1     2335.34     2312.31    887.92 o 
  -7   3   1      256.61     2180.50    841.73 o 
  -6   3   1    14331.00    16625.74   1086.51 o 
  -5   3   1      719.40     2361.97   1035.83 o 
  -4   3   1     3741.19     3273.55   1231.73 o 
  -3   3   1      735.49     -519.16    844.09 o 
   5   3   1    30440.62    34281.58   1536.16 o 
   6   3   1      469.70     1376.64    673.18 o 
   7   3   1     1100.85     1115.69    681.66 o 
   8   3   1     1813.77     2308.37   1089.01 o 
   9   3   1    11346.60    12965.13   1624.78 o 
  10   3   1     7371.85     9602.00   1637.12 o 
  11   3   1      648.27      494.14   1150.37 o 
  12   3   1      147.09    -1480.93   2380.38 o 
 -12   4   1     3878.81     2655.86   1787.05 o 
 -11   4   1      109.64     1751.74   1681.10 o 
 -10   4   1     3674.00     2483.53   1178.37 o 
  -9   4   1       20.84     -527.81    976.15 o 
  -8   4   1    32960.21    30025.64   1675.11 o 
  -7   4   1     1445.67     1162.62    814.04 o 
  -6   4   1    12216.70    13998.96   1041.35 o 
  -5   4   1      761.25     1486.27    720.48 o 
  -4   4   1     8342.84     9303.48   1402.53 o 
  -3   4   1    39634.83    42633.71   2059.73 o 
   3   4   1     4970.50     5841.48   1511.58 o 
   4   4   1    53037.50    49274.66   3567.04 o 
   5   4   1       45.86       83.84    786.56 o 
   6   4   1    22461.23    20428.13   1146.96 o 
   7   4   1    24023.51    22083.78   1194.87 o 
   8   4   1    15100.71    15344.83   1623.04 o 
   9   4   1     7050.90    10389.56   1565.09 o 
  10   4   1     3942.23     3244.49   1398.99 o 
  11   4   1      106.19     -909.39   1571.62 o 
  12   4   1     4314.12     1765.86   1921.26 o 
 -12   5   1      695.41      939.44   1695.23 o 
 -11   5   1      869.83     -381.43   1419.75 o 
 -10   5   1    12762.68    12142.19   1582.92 o 
  -9   5   1      439.60      647.40   1705.82 o 
  -8   5   1     1306.82     1725.82    905.57 o 
  -7   5   1    48174.53    42278.36   1845.12 o 
  -6   5   1     8878.50     9576.62    890.54 o 
  -5   5   1    69885.94    69082.31   1958.00 o 
  -4   5   1    11385.25     9522.29   1417.81 o 
  -3   5   1    47896.21    43298.19   2062.12 o 
   3   5   1    24299.40    30182.14   2451.02 o 
   4   5   1     8642.85     5664.89   1893.01 o 
   5   5   1    66870.70    73359.61   2306.18 o 
   6   5   1    27043.29    24373.56   1190.92 o 
   7   5   1     9226.01     9741.81    907.20 o 
   8   5   1     1242.33     2685.79   1209.97 o 
   9   5   1      445.22     1050.69   1207.85 o 
  10   5   1     2610.71     5863.63   1436.89 o 
  11   5   1        2.53     -494.44   1575.15 o 
  12   5   1     1878.94     1878.88   2048.40 o 
 -12   6   1       76.60    -1377.37   1377.37 o 
 -11   6   1      394.41     2048.40   1659.91 o 
 -10   6   1     2332.73     1003.01   1589.28 o 
  -9   6   1     2682.95     2917.64   1174.58 o 
  -8   6   1     8942.50     9387.35   1202.38 o 
  -7   6   1      512.77      583.69    790.49 o 
  -6   6   1     2547.84     3913.04    750.58 o 
  -5   6   1     4982.74     4990.85    898.02 o 
  -4   6   1    29604.78    23871.55   1870.44 o 
  -3   6   1    31144.40    31646.54   1829.66 o 
   3   6   1    15309.99    24517.25   2330.94 o 
   4   6   1     7763.86     4499.42   1857.69 o 
   5   6   1    50743.55    50531.59   1712.96 o 
   6   6   1     1582.42     1667.16    857.47 o 
   7   6   1     1927.29     3084.58   1730.31 o 
   8   6   1    16490.75    16149.57   1472.82 o 
   9   6   1       59.07     2172.36   1262.90 o 
  10   6   1      165.27      215.66   1218.42 o 
  11   6   1      883.83       14.13   1575.15 o 
  12   6   1     1636.48     -388.49   1723.48 o 
 -12   7   1     1051.05     5149.26   2006.02 o 
 -11   7   1        9.51      607.46   1631.66 o 
 -10   7   1      746.55    -1391.50   1391.50 o 
  -9   7   1     4442.40     5688.92   1608.66 o 
  -8   7   1     7938.25     6990.59   2828.91 o 
  -7   7   1     3148.50     3380.04   1270.08 o 
  -6   7   1     4517.84     5613.92   1319.88 o 
  -5   7   1    27031.18    28355.38   1995.43 o 
  -4   7   1    12544.65    15445.62   1562.67 o 
  -3   7   1    70246.83    65930.70   2081.86 o 
   3   7   1   267701.59   274944.94  10792.96 o 
   4   7   1    27577.62    25816.93   2881.89 o 
   5   7   1    42336.42    47126.60   1653.42 o 
   6   7   1     3815.95     3709.61    763.30 o 
   7   7   1     5990.91     5514.00    992.80 o 
   8   7   1     3484.40     2886.54    940.61 o 
   9   7   1     1300.18     1082.10   1162.94 o 
  10   7   1     5253.97     6011.00   2062.53 o 
  11   7   1     2578.09     3023.16   1893.01 o 
  12   7   1     3900.84     2853.64   2069.59 o 
 -12   8   1      622.69     1448.01   1794.12 o 
 -11   8   1     1456.78     3581.17   1907.13 o 
 -10   8   1     6330.09     7579.09   2210.86 o 
  -9   8   1        0.77    -1133.58   1133.58 o 
  -8   8   1        0.72     1412.02   1299.38 o 
  -7   8   1      573.87       40.89    860.01 o 
  -6   8   1    21488.63    23035.26   1496.11 o 
  -5   8   1     8206.07    11127.67   1215.96 o 
  -4   8   1     1131.82     2563.53   1161.18 o 
  -3   8   1    97405.86   106765.68   3934.34 o 
  -2   8   1    37305.22    29581.74   2330.94 o 
  -1   8   1     3131.00     8370.19   1610.47 o 
   3   8   1     1321.86      480.31   1313.80 o 
   4   8   1     3084.06     2451.02   1871.82 o 
   5   8   1    12664.53    16908.88   1417.37 o 
   6   8   1     9948.21     8424.62    825.63 o 
   7   8   1      431.40      895.21    972.72 o 
   8   8   1     3056.68     2380.76   1270.05 o 
   9   8   1    10036.88     8306.62   2246.18 o 
  10   8   1     3975.91     7487.26   2246.18 o 
  11   8   1        3.73     -572.14   1624.59 o 
  12   8   1     1343.72     -522.70   1779.99 o 
 -12   9   1      808.42     4061.49   1893.01 o 
 -11   9   1     1795.63     1123.09   1631.66 o 
 -10   9   1     1070.90      473.25   1737.61 o 
  -9   9   1     2679.44      387.37   1390.89 o 
  -8   9   1    17716.87    15729.84   1917.90 o 
  -7   9   1     6387.87     8548.82   1207.61 o 
  -6   9   1     9429.38    12121.31   1257.05 o 
  -5   9   1    24578.64    24241.77   1483.40 o 
  -4   9   1     4962.62     6045.53   1350.70 o 
  -3   9   1    73848.15    81400.63   2971.18 o 
  -2   9   1      169.01      542.75   1108.96 o 
  -1   9   1    96195.91    74039.13   3870.77 o 
   0   9   1        1.10      282.54    918.25 o 
   1   9   1     4359.21     -324.92    911.19 o 
   2   9   1     1015.11      798.17   1327.93 o 
   3   9   1    52432.51    60293.64   3411.65 o 
   4   9   1     1950.33      355.83   2069.59 o 
   5   9   1      803.21     2210.13   1032.51 o 
   6   9   1      100.60      -43.30    744.43 o 
   7   9   1     2069.02     3519.55   1254.47 o 
   8   9   1     7996.22     8834.52   1576.49 o 
   9   9   1       86.76     2479.27   1744.67 o 
  10   9   1     9882.70     7543.77   2359.19 o 
  11   9   1      768.64     1052.45   1815.31 o 
  12   9   1        5.75     1200.79   1659.91 o 
 -12  10   1     2152.60     2154.35   1836.50 o 
 -11  10   1       40.42     2352.13   1787.05 o 
 -10  10   1      799.01     2366.26   1801.18 o 
  -9  10   1     3769.54     1784.76   1635.19 o 
  -8  10   1    20754.10    18869.72   2074.91 o 
  -7  10   1     4675.65     4218.54   1058.83 o 
  -6  10   1     4240.75     3266.60    996.70 o 
  -5  10   1    26302.76    26945.51   1330.41 o 
  -4  10   1      828.84     4790.49   1967.17 o 
  -3  10   1    65017.86    71845.34   2781.95 o 
  -2  10   1        1.74      335.10    859.92 o 
  -1  10   1    47307.81    62984.82   3616.49 o 
   0  10   1     3782.94     -388.49   1094.84 o 
   1  10   1      197.75     1108.96   1448.01 o 
   2  10   1    12188.77    10778.83   1871.82 o 
   3  10   1       58.05     -196.90    903.86 o 
   4  10   1    14929.35    18851.94   1768.07 o 
   5  10   1     7501.84     6225.19    924.19 o 
   6  10   1      167.11     -428.10    733.65 o 
   7  10   1     2395.65     3526.80   1318.12 o 
   8  10   1    10702.84    11853.10   4065.02 o 
   9  10   1     9386.20    11520.49   2507.53 o 
  10  10   1     1531.86     1709.36   1935.39 o 
  11  10   1       22.05     2415.70   1984.83 o 
  12  10   1      587.18     4280.45   2239.11 o 
 -12  11   1     3890.44     6095.76   2232.05 o 
 -11  11   1     1059.06     1363.25   1864.75 o 
 -10  11   1    18635.94    19311.48   2775.94 o 
  -9  11   1     3138.67     1505.22   1525.71 o 
  -8  11   1     2004.89     4363.82   1564.56 o 
  -7  11   1    10980.15     8940.66   1287.34 o 
  -6  11   1    98149.81    90747.28   2936.92 o 
  -5  11   1    10639.10    11319.06   1733.15 o 
  -4  11   1     1507.10     1752.90   1500.98 o 
  -3  11   1     6750.16     9708.39   1557.49 o 
  -2  11   1    10711.65     8808.44   2885.42 o 
  -1  11   1      277.52     1617.53   1638.72 o 
   0  11   1     3058.96     1038.33   1674.04 o 
   1  11   1   167645.92   190282.39   8115.91 o 
   2  11   1      132.58     -409.68   1391.50 o 
   3  11   1    54629.61    50581.86   2475.74 o 
   4  11   1     5397.34     5574.27   1069.65 o 
   5  11   1     1959.89     2633.85    826.41 o 
   6  11   1   115078.98   103724.23   2693.71 o 
   7  11   1    11663.11    11016.92   1638.03 o 
   8  11   1     3409.68     5136.12   1893.01 o 
   9  11   1      100.29     1984.83   1815.31 o 
  10  11   1    28861.99    35055.93   3694.19 o 
  11  11   1      177.76     1285.55   1822.37 o 
  12  11   1       97.56     -367.30   1765.86 o 
 -12  12   1        3.53     -734.60   1659.91 o 
 -11  12   1       66.24     -402.62   1638.72 o 
 -10  12   1      757.67      890.00   1737.61 o 
  -9  12   1     3677.42     5890.68   1701.49 o 
  -8  12   1      200.79    -1173.11   1240.02 o 
  -7  12   1     1532.17     1902.28   1011.85 o 
  -6  12   1       43.73      305.91    929.63 o 
  -5  12   1    49331.87    46679.98   1728.99 o 
  -4  12   1     4111.40     2560.73    897.80 o 
  -3  12   1    48182.70    41315.10   2150.14 o 
  -2  12   1    17001.79    18388.50   1488.81 o 
  -1  12   1   146471.63   148996.48   6858.61 o 
   0  12   1    10667.65     9853.52   2069.59 o 
   1  12   1    11402.27    11880.73   2217.92 o 
   2  12   1    21673.15    28501.04   2712.37 o 
   3  12   1     2143.25     2124.13   1387.97 o 
   4  12   1     1090.18     2030.31   1097.88 o 
   5  12   1    24402.26    23818.91   1147.48 o 
   6  12   1    17758.80    19894.83   1267.27 o 
   7  12   1    36872.52    42122.23   2155.43 o 
   8  12   1     6281.81     7079.76   2874.83 o 
   9  12   1      231.61    -1617.53   1617.53 o 
  10  12   1      126.49     2740.62   1956.58 o 
  11  12   1      642.91       35.32   1716.42 o 
  12  12   1      250.74     -727.54   1716.42 o 
 -12  13   1      349.45     1017.14   1765.86 o 
 -11  13   1        1.34      275.47   1589.28 o 
 -10  13   1    10337.18    10051.29   2401.57 o 
  -9  13   1      294.22    -1340.37   1340.37 o 
  -8  13   1     8408.07     9019.10   1795.53 o 
  -7  13   1     1587.66     1215.67    984.72 o 
  -6  13   1     7800.37     7341.70   1217.68 o 
  -5  13   1    28335.68    32457.42   1486.58 o 
  -4  13   1      333.71     1900.20    888.00 o 
  -3  13   1     6661.60    10032.83   1460.04 o 
  -2  13   1      537.15      926.20    891.99 o 
  -1  13   1     3603.86     7790.99   2133.16 o 
   0  13   1    33881.70    30231.58   2853.64 o 
   1  13   1     1720.03      953.57   1638.72 o 
   2  13   1    11925.72    14578.97   2217.92 o 
   3  13   1    99869.55    84063.70   3088.66 o 
   4  13   1     5924.55     4897.77    863.67 o 
   5  13   1      399.38      399.29    677.66 o 
   6  13   1    16937.25    21567.93   1482.38 o 
   7  13   1     1179.79     -642.14    985.08 o 
   8  13   1     3025.37     4434.48   1469.12 o 
   9  13   1     1130.65     1857.69   1871.82 o 
  10  13   1    15071.67    11605.25   2620.54 o 
  11  13   1      847.17     2281.50   2119.04 o 
  12  13   1       22.24      932.38   1878.88 o 
 -12  14   1      766.74     2281.50   1984.83 o 
 -11  14   1       11.11      904.12   1801.18 o 
 -10  14   1      887.77     -489.37   1450.78 o 
  -9  14   1     1440.43     -273.68   1400.33 o 
  -8  14   1     6442.33     6427.20   2496.93 o 
  -7  14   1     4995.62     4436.73   1131.80 o 
  -6  14   1    32704.28    35487.41   1918.53 o 
  -5  14   1    60658.97    64833.95   2083.67 o 
  -4  14   1      336.19     -858.42    858.42 o 
  -3  14   1    37421.38    35695.73   2125.58 o 
  -2  14   1       71.89      376.26    953.87 o 
  -1  14   1     1396.34     1236.10   1652.85 o 
   0  14   1    70934.05    53088.92   3602.36 o 
   1  14   1    15133.68    25972.32   2881.89 o 
   2  14   1    42788.96    41031.61   3065.54 o 
   3  14   1     5587.17     6116.65   1271.45 o 
   4  14   1    27040.79    29910.77   1329.80 o 
   5  14   1     2469.77     3435.00    960.85 o 
   6  14   1        6.47      -73.21    750.25 o 
   7  14   1     2915.10     4112.33   1222.67 o 
   8  14   1      186.45    -1668.57   2168.48 o 
   9  14   1     2371.99     3376.33   2097.85 o 
  10  14   1     1676.81        7.06   1864.75 o 
  11  14   1      497.24     3107.92   2062.53 o 
  12  14   1     1358.87     4640.69   2281.50 o 
 -12  15   1        1.43    -1688.17   1688.17 o 
 -11  15   1     1083.40    -1532.77   1666.97 o 
 -10  15   1     2412.66     2894.94   1692.80 o 
  -9  15   1      183.49     1136.54   1466.21 o 
  -8  15   1       54.30     2641.58   1485.81 o 
  -7  15   1     2762.86     3501.72   1161.86 o 
  -6  15   1     8026.79    10109.42   1292.74 o 
  -5  15   1     9380.93    10292.00   1129.31 o 
  -4  15   1     2773.45     2574.06    927.18 o 
  -3  15   1    98864.64   102242.35   3771.14 o 
  -2  15   1     1171.99     -710.39    924.10 o 
  -1  15   1    31587.29    30231.58   3235.06 o 
   0  15   1    63856.07    51202.97   3595.30 o 
   1  15   1   108908.52   111327.09   5693.14 o 
   2  15   1     2968.06     2111.97   1779.99 o 
   3  15   1    14260.01    18441.01   1503.77 o 
   4  15   1     8746.75    11328.42    910.80 o 
   5  15   1    19930.11    27190.72   1287.91 o 
   6  15   1     8468.92     5770.01    945.81 o 
   7  15   1        0.16    -1103.91   1220.82 o 
   8  15   1       12.08      959.95   1614.00 o 
   9  15   1     1989.66     2015.48   1493.56 o 
  10  15   1      310.24    -1709.36   1709.36 o 
  11  15   1      853.15     1137.22   1907.13 o 
  12  15   1       32.34      932.38   2013.08 o 
 -12  16   1     1181.67     1631.66   1878.88 o 
 -11  16   1      287.72     1801.18   1963.64 o 
 -10  16   1      404.97    -1518.64   1518.64 o 
  -9  16   1      269.88     1356.75   1471.13 o 
  -8  16   1     1776.19     1126.67   1169.55 o 
  -7  16   1        5.93      775.97   1052.02 o 
  -6  16   1        8.17     -866.18    909.16 o 
  -5  16   1     9885.21    12261.04   1244.84 o 
  -4  16   1     7012.35     4152.96   1062.44 o 
  -3  16   1      131.91      850.34   1018.73 o 
  -2  16   1    15044.99    14579.30   1504.03 o 
  -1  16   1   123671.40   119033.33   6116.95 o 
   0  16   1    29946.77    28345.64   2839.51 o 
   1  16   1    37963.77    36341.47   3100.86 o 
   2  16   1    19191.63    22680.75   2973.71 o 
   3  16   1     7083.46     7351.43   1279.90 o 
   4  16   1     1515.18     1452.40    723.24 o 
   5  16   1    49689.10    51695.56   1648.36 o 
   6  16   1    19978.73    19614.33   1300.90 o 
   7  16   1      442.30     -109.65   1952.10 o 
   8  16   1     7345.86     6051.15   1658.19 o 
   9  16   1     1850.06      -33.60   1445.88 o 
  10  16   1     1546.22      176.59   1935.39 o 
  11  16   1       36.34    -1539.83   1539.83 o 
  12  16   1        0.18     1956.58   2140.23 o 
 -12  17   1       25.13     2938.40   2133.16 o 
 -11  17   1      433.28    -1363.25   1617.53 o 
 -10  17   1     5940.84     3683.07   1802.30 o 
  -9  17   1       83.35      -82.69   2631.14 o 
  -8  17   1       42.28     -274.61   1849.88 o 
  -7  17   1      704.46     1342.92   1366.66 o 
  -6  17   1    23223.71    22297.96   1656.74 o 
  -5  17   1    57985.17    61405.93   2107.92 o 
  -4  17   1      100.38     -822.90    822.90 o 
  -3  17   1    17198.06    22023.76   1630.69 o 
  -2  17   1    16328.37    15239.91   2662.92 o 
  -1  17   1   462257.00   460877.22  12494.98 o 
   0  17   1       16.67      134.21   1772.93 o 
   1  17   1   143374.66   151701.78   7345.99 o 
   2  17   1    19005.49    24693.83   3185.62 o 
   3  17   1    24263.15    25973.82   2858.94 o 
   4  17   1        9.45     -548.89    808.89 o 
   5  17   1    30952.33    35303.86   1810.29 o 
   6  17   1    22360.11    26511.42   1440.16 o 
   7  17   1      824.83      169.92   1177.16 o 
   8  17   1    11956.52    11316.71   1900.57 o 
   9  17   1       55.94    -1485.35   1864.75 o 
  10  17   1     5711.84     6999.88   2493.40 o 
  11  17   1      455.80     -296.67   1829.43 o 
  12  17   1      111.67      784.04   1963.64 o 
 -12  18   1        1.89     2069.59   1984.83 o 
 -11  18   1      828.60      904.12   1801.18 o 
 -10  18   1        2.21      597.54   1631.09 o 
  -9  18   1     7725.40     8254.97   1988.33 o 
  -8  18   1     7572.34     7551.73   1483.25 o 
  -7  18   1       65.70     -933.70    994.50 o 
  -6  18   1        0.33      -30.60    982.83 o 
  -5  18   1    57918.21    60370.14   2087.71 o 
  -4  18   1    28279.20    25606.36   1529.32 o 
  -3  18   1    26741.64    31416.98   1789.15 o 
  -2  18   1     6927.78    11412.40   1502.13 o 
  -1  18   1     9664.49     9733.02   1310.19 o 
   0  18   1    16102.69    13441.75   2719.43 o 
   1  18   1    28913.13    36440.36   3312.76 o 
   2  18   1    67329.20    62787.04   4280.45 o 
   3  18   1     1932.15     5453.88    986.85 o 
   4  18   1     4015.60     3564.82    917.32 o 
   5  18   1     5605.75     7127.49   1115.89 o 
   6  18   1     2552.84     3215.03    902.20 o 
   7  18   1      615.29     -530.77   1121.01 o 
   8  18   1     8767.24     8616.25   1849.04 o 
   9  18   1      198.18     -781.39   1482.84 o 
  10  18   1      423.96     -508.57   1970.70 o 
  11  18   1        0.56    -1638.72   1638.72 o 
 -11  19   1       69.78      904.12   1829.43 o 
 -10  19   1     5453.45     5670.58   1913.88 o 
  -9  19   1     6020.55     4948.06   1912.13 o 
  -8  19   1     4251.49     4286.65   1876.11 o 
  -7  19   1     9606.01    10534.42   1478.89 o 
  -6  19   1    11029.02    11110.74   1402.35 o 
  -5  19   1     1024.77     2123.83   1155.77 o 
  -4  19   1    11757.41    10888.63   1166.12 o 
  -3  19   1    23719.01    30790.68   2106.32 o 
  -2  19   1     2912.01     4247.93   1084.90 o 
  -1  19   1    19909.62    26910.45   1900.07 o 
   0  19   1     3044.78     2210.86   2076.66 o 
   1  19   1      677.68     -692.22   1984.83 o 
   2  19   1     4204.11     2097.68   1061.69 o 
   3  19   1     9720.90     8197.63   1043.45 o 
   4  19   1     2538.79     2116.38    731.37 o 
   5  19   1    29032.53    29022.71   1337.09 o 
   6  19   1    22014.90    25947.26   1466.75 o 
   7  19   1       16.71     1758.94   1231.15 o 
   8  19   1    17057.60    14959.12   1820.63 o 
   9  19   1      845.54      192.18   1421.87 o 
  10  19   1     4859.65     1878.88   2041.34 o 
  11  19   1      479.74       -7.06   1878.88 o 
 -11  20   1     2167.10     4400.53   2330.94 o 
 -10  20   1      706.37     -669.28   5128.07 o 
  -9  20   1     2844.80     3266.49   1834.72 o 
  -8  20   1    10334.91    13063.72   1668.61 o 
  -7  20   1       33.19     3937.65   1282.33 o 
  -6  20   1    12074.57    12180.79   1508.17 o 
  -5  20   1    46282.74    47120.41   1893.04 o 
  -4  20   1     3233.97     2332.89    989.23 o 
  -3  20   1    12360.35    11042.40   1178.99 o 
  -2  20   1        8.38     -110.14    986.50 o 
  -1  20   1     9699.65    16451.67   1730.55 o 
   0  20   1    14936.41    13964.45   2910.14 o 
   1  20   1    55929.23    62470.68   2907.21 o 
   2  20   1     4191.04     2115.26   1094.50 o 
   3  20   1     2545.71     2422.92    903.44 o 
   4  20   1     2192.94     2418.18    766.14 o 
   5  20   1    49585.44    49252.79   1673.02 o 
   6  20   1      541.89      134.69    840.57 o 
   7  20   1     2741.36     2390.63   1630.83 o 
   8  20   1     5832.24     7605.60   1564.57 o 
   9  20   1      316.80      108.78   1525.24 o 
  10  20   1     2326.59     3609.43   2281.50 o 
  11  20   1       30.06     2175.54   1829.43 o 
 -11  21   1       34.78     3383.39   2133.16 o 
 -10  21   1    11202.01     9957.02   3651.81 o 
  -9  21   1      103.87      493.39   1620.09 o 
  -8  21   1      541.59     -501.68   1238.93 o 
  -7  21   1      221.89      -13.91   1172.94 o 
  -6  21   1    23981.69    28477.06   1930.14 o 
  -5  21   1    44901.64    46842.00   1926.09 o 
  -4  21   1     6911.10     7398.72    836.59 o 
  -3  21   1    10009.90    12890.52   1059.82 o 
  -2  21   1     1263.09     1385.76    912.69 o 
  -1  21   1      803.84      816.05    984.25 o 
   0  21   1     6588.13     9860.58   2832.45 o 
   1  21   1       81.24     -291.75   1367.82 o 
   2  21   1      309.30    -1033.84   1033.84 o 
   3  21   1    19159.63    16023.40   1140.48 o 
   4  21   1    15823.59    22248.35   1163.55 o 
   5  21   1      372.74     -406.72    747.40 o 
   6  21   1     8672.34    11209.43   1196.84 o 
   7  21   1    11453.86    15202.94   1800.24 o 
   8  21   1     1683.35     2741.30   1430.88 o 
   9  21   1     2363.39     2004.04   1681.10 o 
  10  21   1     2759.25     2232.05   2316.81 o 
  11  21   1      183.02     2048.40   2239.11 o 
 -11  22   1       19.86    -1695.23   1695.23 o 
 -10  22   1     2485.33     1997.29   2850.10 o 
  -9  22   1      617.33     -463.17   1621.43 o 
  -8  22   1     7083.86     6469.84   1550.25 o 
  -7  22   1       29.74    -1181.12   1181.12 o 
  -6  22   1      412.29     -597.90   1101.82 o 
  -5  22   1     2145.64     3187.82   1014.42 o 
  -4  22   1     1562.34     2097.57    754.47 o 
  -3  22   1     3927.80      759.56   1345.26 o 
  -2  22   1      510.92     -844.17    844.17 o 
  -1  22   1     7291.66    11433.07   1313.37 o 
   0  22   1     1487.10     -522.70   2246.18 o 
   1  22   1    52573.11    47997.32   2213.71 o 
   2  22   1       48.79      818.39   1167.69 o 
   3  22   1    32890.33    34905.84   1456.51 o 
   4  22   1    16657.79    19918.98   1146.63 o 
   5  22   1    62310.06    55707.61   1825.52 o 
   6  22   1       49.76     -860.28    860.28 o 
   7  22   1     5125.45     5946.82   1491.44 o 
   8  22   1     5278.24     5037.12   2147.29 o 
   9  22   1       57.16      502.42   1623.21 o 
  10  22   1      443.30     -402.62   2090.78 o 
  11  22   1       12.14    -2034.27   2034.27 o 
 -11  23   1     1464.34     1730.55   2217.92 o 
 -10  23   1      210.40      462.51   1625.49 o 
  -9  23   1     1318.25     3219.67   1834.07 o 
  -8  23   1     2490.36     2885.90   2093.69 o 
  -7  23   1       61.46      -77.19   1252.98 o 
  -6  23   1      424.54     -554.61   1030.47 o 
  -5  23   1    24377.36    25832.70   1743.86 o 
  -4  23   1    16451.22    21197.04   1140.42 o 
  -3  23   1     9387.81    10528.91   1034.82 o 
  -2  23   1     7086.28     7131.72   1069.19 o 
  -1  23   1    95624.07    89166.28   2926.73 o 
   0  23   1     2143.38     1444.28   1562.51 o 
   1  23   1    60523.98    56550.87   2412.80 o 
   2  23   1     3149.52     3230.03   1258.77 o 
   3  23   1    33693.59    30382.06   1811.28 o 
   4  23   1     6530.99     7416.78   1004.31 o 
   5  23   1     1890.24      807.37    928.78 o 
   6  23   1      944.51     1381.24   1466.20 o 
   7  23   1     1735.58      -93.69   1457.24 o 
   8  23   1     1164.98      248.49   1561.43 o 
   9  23   1     1050.45    -1509.81   1509.81 o 
  10  23   1     2142.57     -254.28   2104.91 o 
  11  23   1      804.31     3284.51   2394.51 o 
 -11  24   1     2043.21     3256.25   2338.00 o 
 -10  24   1        8.61     -197.78   2069.59 o 
  -9  24   1       21.62     1586.60   2115.50 o 
  -8  24   1        0.24      265.23   1444.19 o 
  -7  24   1     3683.53     2763.57   1379.28 o 
  -6  24   1     3320.99     3596.80   1282.58 o 
  -5  24   1     5482.84     4898.10   1102.87 o 
  -4  24   1     1541.18      807.41    702.05 o 
  -3  24   1   187270.72   169731.27   4798.56 o 
  -2  24   1    39766.22    34377.63   2051.33 o 
  -1  24   1    21751.80    20427.06   1615.70 o 
   0  24   1     3162.31     3294.03   2055.47 o 
   1  24   1   113428.14   121521.94   3651.27 o 
   2  24   1      368.86     -760.78   1102.72 o 
   3  24   1    29276.22    29999.16   1536.33 o 
   4  24   1     4428.93     4141.14    938.48 o 
   5  24   1     6484.83     5666.55   1328.44 o 
   6  24   1       22.38    -1294.31   1344.10 o 
   7  24   1     1725.04      295.64   1473.32 o 
   8  24   1     2290.87     5421.12   1932.74 o 
   9  24   1        3.87    -1422.80   1422.80 o 
  10  24   1       24.05      635.71   2274.43 o 
  11  24   1        0.46      812.30   2239.11 o 
 -11  25   1       17.90     -593.33   1991.89 o 
 -10  25   1       60.16    -1914.20   1963.64 o 
  -9  25   1     5054.78     5947.43   2401.57 o 
  -8  25   1      472.71     3690.90   1778.41 o 
  -7  25   1     2684.22     3594.63   1365.44 o 
  -6  25   1      210.59      195.82   1162.06 o 
  -5  25   1      163.98      534.95    983.51 o 
  -4  25   1    17239.78    17745.81   1144.04 o 
  -3  25   1     1398.14     1259.93    759.24 o 
  -2  25   1      114.05       -7.91    800.04 o 
  -1  25   1     1713.49     2236.38   1120.84 o 
   0  25   1     9137.58    11382.99   1208.01 o 
   1  25   1     2545.67     1769.76   1066.94 o 
   2  25   1    14804.54    17966.79   1330.45 o 
   3  25   1      209.92      792.64    868.71 o 
   4  25   1    42795.66    40091.05   1721.55 o 
   5  25   1     6707.00     6597.03   1142.88 o 
   6  25   1      196.72     1623.35   1571.62 o 
   7  25   1       45.82    -1412.34   1412.34 o 
   8  25   1      266.27      486.04   1656.41 o 
   9  25   1      349.28     3447.70   1731.10 o 
  10  25   1       93.85     1221.98   2366.26 o 
  11  25   1      922.73    -1935.39   1935.39 o 
 -11  26   1     1309.10     1723.48   2034.27 o 
 -10  26   1     1321.67    -1356.18   2097.85 o 
  -9  26   1     2694.34     3559.98   2281.50 o 
  -8  26   1    12072.20     9531.04   1985.19 o 
  -7  26   1     3132.90     2268.57   1648.05 o 
  -6  26   1      569.35      785.26   1443.84 o 
  -5  26   1    16894.88    19953.29   1581.01 o 
  -4  26   1     4207.96     4851.83    865.10 o 
  -3  26   1     2455.47     4358.90    848.79 o 
  -2  26   1    18805.01    16143.53   1174.34 o 
  -1  26   1    29483.34    27680.21   2564.25 o 
   0  26   1     7040.45     6578.92   1063.25 o 
   1  26   1    31903.52    29149.96   1707.66 o 
   2  26   1      368.83     -520.30    859.37 o 
   3  26   1     6386.58     9039.41    982.67 o 
   4  26   1       27.36       55.43    956.50 o 
   5  26   1    68526.83    58638.14   2239.33 o 
   6  26   1      519.93     -612.50   1410.83 o 
   7  26   1     9895.83    14321.06   2292.25 o 
   8  26   1    20120.21    27376.35   2839.41 o 
   9  26   1       57.99     1571.92   1741.19 o 
  10  26   1     1331.69     -240.16   2260.31 o 
  11  26   1      394.52    -1207.85   2083.72 o 
 -11  27   1      433.29    -1624.59   2104.91 o 
 -10  27   1     1687.16       -7.06   2133.16 o 
  -9  27   1      328.41      -39.54   1623.08 o 
  -8  27   1      825.70     3341.03   1829.91 o 
  -7  27   1     5521.25     6528.46   1917.39 o 
  -6  27   1      168.77    -1247.77   1606.94 o 
  -5  27   1    68630.68    68817.48   2932.40 o 
  -4  27   1       25.89      242.52    823.64 o 
  -3  27   1    14837.47    14996.74   1254.21 o 
  -2  27   1    15762.60    13986.41   1519.58 o 
  -1  27   1        5.64     -304.26    843.25 o 
   0  27   1     8440.12     9720.98   1179.08 o 
   1  27   1    43323.84    42734.35   1775.11 o 
   2  27   1     5403.57     4521.92   1053.90 o 
   3  27   1      595.88     1038.43    831.83 o 
   4  27   1      580.29     1104.81    900.09 o 
   5  27   1     7835.13     8942.69   1599.63 o 
   6  27   1      950.03     3042.11   1671.63 o 
   7  27   1     7267.56     8981.19   2071.27 o 
   8  27   1      846.16     1376.89   1769.96 o 
   9  27   1      105.11    -1545.66   1545.66 o 
  10  27   1     1263.96     1257.29   2408.64 o 
  11  27   1       11.72     -275.47   2295.62 o 
 -11  28   1      287.17     1172.53   2267.37 o 
 -10  28   1     6170.92     8659.79   2910.14 o 
  -9  28   1      158.52     1267.38   1663.27 o 
  -8  28   1    21302.70    21479.08   2608.39 o 
  -7  28   1      621.79      475.48   1669.98 o 
  -6  28   1     5280.48     6006.66   1836.81 o 
  -5  28   1     1232.11     1847.92   1913.96 o 
  -4  28   1     8033.66     8383.10   1088.24 o 
  -3  28   1     5703.72     5223.39   1406.68 o 
  -2  28   1      268.00      287.25    782.72 o 
  -1  28   1     5529.12     3946.62   1195.02 o 
   0  28   1     3016.01     2174.87   1119.36 o 
   1  28   1    11814.40    13315.94   1287.08 o 
   2  28   1     2078.46     1826.83    827.03 o 
   3  28   1      277.59      320.74    782.69 o 
   4  28   1    10753.11     9444.33   1165.21 o 
   5  28   1     2181.88     1587.03   1064.38 o 
   6  28   1     2498.64     3237.16   3966.13 o 
   7  28   1      244.94      437.78   1665.19 o 
   8  28   1    14653.34    14662.96   2449.37 o 
   9  28   1      300.86    -1419.34   2196.73 o 
  10  28   1       41.27    -1066.58   2302.69 o 
  11  28   1      704.82     1391.50   2422.76 o 
 -11  29   1     1619.31     1808.24   2076.66 o 
 -10  29   1     2886.65      656.90   2260.31 o 
  -9  29   1     1677.97     3068.12   2500.46 o 
  -8  29   1     4318.97     9646.80   2203.80 o 
  -7  29   1      573.65    -1520.62   1520.62 o 
  -6  29   1     3160.36     -135.45   2811.25 o 
  -5  29   1     1451.27     1083.74   1305.39 o 
  -4  29   1    11478.74    14374.41   1290.01 o 
  -3  29   1      562.76     1858.58    925.33 o 
  -2  29   1     4899.22     4535.08    916.42 o 
  -1  29   1     3201.97     3015.43   1404.90 o 
   0  29   1      814.08      282.64   1080.29 o 
   1  29   1     9498.59    12087.92   1366.31 o 
   2  29   1     7382.32     6667.57   1010.43 o 
   3  29   1     4597.31     5139.66    954.71 o 
   4  29   1     1210.08     2790.93    998.42 o 
   5  29   1    75765.08    79565.02   2721.02 o 
   6  29   1      103.56     1325.35   1744.66 o 
   7  29   1     8119.86    12811.12   2269.05 o 
   8  29   1     3856.11     5478.44   2645.26 o 
   9  29   1     5626.83      398.94   1868.28 o 
  10  29   1       27.84    -2196.73   2196.73 o 
 -10  30   1     2359.74      550.95   2345.07 o 
  -9  30   1      443.95     2359.65   1739.34 o 
  -8  30   1    16044.21    19233.08   2601.03 o 
  -7  30   1        9.16      218.67   1998.96 o 
  -6  30   1      307.16     1561.66   3164.43 o 
  -5  30   1     1186.06      279.14   1344.83 o 
  -4  30   1    15798.30    16816.38   1360.01 o 
  -3  30   1     9385.32     8943.55   1526.29 o 
  -2  30   1       13.30      209.88    801.43 o 
  -1  30   1     1727.11     3066.95   1023.05 o 
   0  30   1      767.46      578.60   1080.92 o 
   1  30   1     6436.37     7328.91   1137.76 o 
   2  30   1      832.52      176.99    822.24 o 
   3  30   1     2995.67     2511.44    909.44 o 
   4  30   1    12642.16    13613.03   1361.72 o 
   5  30   1     4939.02     7259.10   1290.86 o 
   6  30   1      869.00      736.25   1656.87 o 
   7  30   1    12193.03    16911.44   2539.32 o 
   8  30   1     4652.90     4451.60   2088.27 o 
   9  30   1     1170.23    -1481.85   1705.64 o 
  10  30   1       84.83      918.32   3167.96 o 
 -10  31   1       26.20     1370.31   2613.48 o 
  -9  31   1       69.69     1679.21   2712.37 o 
  -8  31   1     4070.08     6899.57   2169.43 o 
  -7  31   1     6379.60     8750.37   2157.74 o 
  -6  31   1       20.00     -641.84   1520.60 o 
  -5  31   1     4086.44     3889.05   2111.74 o 
  -4  31   1    10189.62     7816.43   1187.58 o 
  -3  31   1     2933.93     2119.31    960.79 o 
  -2  31   1      955.04     1355.37    872.76 o 
  -1  31   1    24332.02    31025.44   1729.84 o 
   0  31   1    11324.88    11864.00   1478.47 o 
   1  31   1    67211.27    62791.16   2168.30 o 
   2  31   1     2413.61     2724.02    910.70 o 
   3  31   1    22714.23    22055.22   1540.54 o 
   4  31   1     9885.11     8749.33   1540.77 o 
   5  31   1      190.95    -1030.75   1030.75 o 
   6  31   1     5359.79     6512.28   2380.38 o 
   7  31   1     2463.27     3215.21   1999.18 o 
   8  31   1      574.07    -1598.72   1598.72 o 
   9  31   1      827.64     3116.48   1938.15 o 
  10  31   1        0.66     1387.07   1887.17 o 
 -10  32   1      905.75     -692.22   2387.45 o 
  -9  32   1      186.81     1057.48   2917.21 o 
  -8  32   1     2820.81     1026.53   1769.78 o 
  -7  32   1     1682.67      516.39   1690.52 o 
  -6  32   1       77.39     2622.03   1795.58 o 
  -5  32   1     4299.04     1398.94   1450.62 o 
  -4  32   1     1018.38     -263.73   1033.14 o 
  -3  32   1    17705.40    16328.38   1440.01 o 
  -2  32   1      659.43       61.48    950.08 o 
  -1  32   1       37.06     -118.34   1077.63 o 
   0  32   1    18137.36    18102.31   1759.69 o 
   1  32   1    31177.73    35168.21   1836.37 o 
   2  32   1     2496.76      841.57   1036.52 o 
   3  32   1     1381.48      195.34    951.89 o 
   4  32   1       53.37     -185.93    988.84 o 
   5  32   1    10225.03     9623.94   1439.69 o 
   6  32   1     5976.03     6923.82   2169.26 o 
   7  32   1     6686.14     9472.29   2267.22 o 
   8  32   1      403.14      470.14   2532.25 o 
   9  32   1      674.03    -2977.25   2977.25 o 
  10  32   1      795.07     3399.72   2041.20 o 
 -10  33   1     4360.04     4520.61   2888.95 o 
  -9  33   1       10.26      586.79   3242.13 o 
  -8  33   1     1741.95     6245.96   2101.59 o 
  -7  33   1     2653.91     2500.65   2398.04 o 
  -6  33   1      307.01     -618.93   1629.26 o 
  -5  33   1     4132.23     4614.78   1568.33 o 
  -4  33   1     2789.89     3124.05   1076.94 o 
  -3  33   1    15954.92    16986.49   1464.08 o 
  -2  33   1     9886.88    10991.19   1345.63 o 
  -1  33   1    15411.94    18473.86   1730.37 o 
   0  33   1      617.06     -693.49   1143.61 o 
   1  33   1     8957.99    10444.95   1288.04 o 
   2  33   1      461.68     2608.33   1090.48 o 
   3  33   1      724.75      604.16    995.05 o 
   4  33   1     4689.05     2997.30   1199.61 o 
   5  33   1      236.87     1214.20   1643.47 o 
   6  33   1     5778.75     4566.50   2355.66 o 
   7  33   1     4166.85     2934.48   1923.68 o 
   8  33   1      486.43    -1425.65   2984.31 o 
   9  33   1      298.37       83.39   1810.60 o 
  10  33   1     1019.93     1518.02   1986.93 o 
 -10  34   1       12.75      522.70   2451.02 o 
  -9  34   1      653.19     -562.37   1783.52 o 
  -8  34   1      447.72     2615.03   3054.94 o 
  -7  34   1      640.51     6414.81   2054.01 o 
  -6  34   1     3525.38     2622.34   2224.99 o 
  -5  34   1    24283.94    24043.21   4149.04 o 
  -4  34   1     6173.88     5888.47   1204.88 o 
  -3  34   1    15118.97    17598.06   1490.85 o 
  -2  34   1      149.30      576.57    915.93 o 
  -1  34   1    11045.55    19506.89   1778.86 o 
   0  34   1     8285.63     9433.37   1483.34 o 
   1  34   1     9882.24     9394.26   1302.12 o 
   2  34   1      117.08     -259.70    995.13 o 
   3  34   1    15257.23    17217.84   1584.62 o 
   4  34   1       69.33     -134.67   1046.66 o 
   5  34   1       95.75      783.43   1358.00 o 
   6  34   1      233.63     -358.52   1758.25 o 
   7  34   1      201.04     2971.19   1897.09 o 
   8  34   1     5031.50     5995.96   2189.93 o 
   9  34   1      371.64    -1802.38   1802.38 o 
  10  34   1      374.19     3727.98   2106.59 o 
 -10  35   1     5283.15     1384.44   2811.25 o 
  -9  35   1       47.08     2886.55   2348.60 o 
  -8  35   1      478.07     2513.30   1977.40 o 
  -7  35   1     2691.11     4455.18   2053.27 o 
  -6  35   1     8360.79    11296.51   5505.96 o 
  -5  35   1     2936.11     5234.00   1723.96 o 
  -4  35   1     7270.24     5988.48   1239.21 o 
  -3  35   1     8469.20    10281.58   2090.50 o 
  -2  35   1    16849.18    17329.24   2443.05 o 
  -1  35   1      915.06      681.90   1185.29 o 
   0  35   1     3623.39     5431.66   1369.38 o 
   1  35   1     2333.87     2664.29   1120.97 o 
   2  35   1      921.60     2222.35   1140.46 o 
   3  35   1     5591.40     4980.27   1432.64 o 
   4  35   1     2453.02     3617.42   1183.60 o 
   5  35   1     2838.48     3518.02   1341.09 o 
   6  35   1     4591.70     8899.73   2279.55 o 
   7  35   1     3239.44     2126.95   2380.38 o 
   8  35   1     2135.02     2303.97   2008.03 o 
   9  35   1      982.03    -1111.77   2020.15 o 
  10  35   1     9702.72     9367.65   2934.87 o 
 -10  36   1      505.72     4386.40   2959.59 o 
  -9  36   1       46.46     1442.76   1977.19 o 
  -8  36   1     2661.63     3226.10   2726.49 o 
  -7  36   1       71.22     -532.86   1819.05 o 
  -6  36   1      377.77     -153.28   2454.55 o 
  -5  36   1     5566.47    10032.40   2694.89 o 
  -4  36   1      200.38     1630.99   1116.07 o 
  -3  36   1     1525.77     1762.30   1442.00 o 
  -2  36   1    18653.95    17508.01   1956.46 o 
  -1  36   1       12.59    -1170.95   1170.95 o 
   0  36   1      582.44     1507.18   1257.19 o 
   1  36   1      405.29     1983.23   1102.49 o 
   2  36   1    13839.91    16521.10   1604.79 o 
   3  36   1    14726.71    11366.46   1665.86 o 
   4  36   1     9021.40     9565.79   1408.76 o 
   5  36   1     2061.50     1245.88   1240.91 o 
   6  36   1     3116.43    -1628.71   3348.08 o 
   7  36   1    11556.61    13928.19   2730.02 o 
   8  36   1       65.12    -1209.83   1878.88 o 
   9  36   1      935.84      492.36   2012.53 o 
  -9  37   1       86.26     1162.67   1974.00 o 
  -8  37   1     2349.27     2659.83   2468.68 o 
  -7  37   1       24.07     1405.54   1878.52 o 
  -6  37   1        2.98      164.07   1763.22 o 
  -5  37   1     3482.32     5238.39   2199.93 o 
  -4  37   1      446.58     -410.48   1112.30 o 
  -3  37   1    15298.62    16175.38   1584.66 o 
  -2  37   1      268.30     2152.66   1323.80 o 
  -1  37   1    42929.38    51836.73   2645.47 o 
   0  37   1       93.90     -256.88   1211.10 o 
   1  37   1    15654.94    20277.55   1698.98 o 
   2  37   1    12200.91    11643.93   1479.42 o 
   3  37   1       33.64      984.32   1343.14 o 
   4  37   1     1812.03      307.97   1582.30 o 
   5  37   1      375.98      899.99   1493.43 o 
   6  37   1    12914.80     9887.17   5152.79 o 
   7  37   1      634.95     1701.85   1951.44 o 
   8  37   1        0.29      195.45   1976.18 o 
   9  37   1       67.83     -761.03   2085.17 o 
  -9  38   1      382.60     2448.82   2090.03 o 
  -8  38   1      461.36    -1006.40   1893.96 o 
  -7  38   1     1739.62     3545.19   3069.07 o 
  -6  38   1      269.77      112.60   1901.32 o 
  -5  38   1      139.55    -1462.31   1462.31 o 
  -4  38   1     4494.39     3158.30   1237.68 o 
  -3  38   1       69.58      296.91   1637.28 o 
  -2  38   1      259.80      556.40   1268.49 o 
  -1  38   1    11259.92    14227.71   2933.72 o 
   0  38   1     2704.72     2425.30   2277.61 o 
   1  38   1     8597.57     6939.97   1354.39 o 
   2  38   1       20.88     -331.42   1100.67 o 
   3  38   1     5656.19     9563.58   1678.50 o 
   4  38   1    28408.18    26566.51   3233.15 o 
   5  38   1     1393.76     2017.23   1488.50 o 
   6  38   1        4.51      -81.96   1808.44 o 
   7  38   1      271.89      -15.51   1786.66 o 
   8  38   1      786.60    -1779.17   1779.17 o 
   9  38   1      178.42    -1229.04   2309.75 o 
  -9  39   1        4.19     -339.21   3001.97 o 
  -8  39   1      413.38     1785.87   2881.89 o 
  -7  39   1     1278.64     4460.91   2158.24 o 
  -6  39   1     5300.66     4238.02   2041.90 o 
  -5  39   1     1364.42      738.49   1637.72 o 
  -4  39   1    13868.33    14201.38   1593.84 o 
  -3  39   1     3455.96     2371.91   1435.49 o 
  -2  39   1    19474.33    19970.21   3450.06 o 
  -1  39   1    30848.26    29751.42   2362.23 o 
   0  39   1     1170.97      459.09   1338.34 o 
   1  39   1    34298.08    30917.76   2087.35 o 
   2  39   1     2218.66      920.01   1241.81 o 
   3  39   1    12702.52    19960.54   3289.77 o 
   4  39   1       10.44      671.90   1440.12 o 
   5  39   1     5235.80     4834.28   1434.50 o 
   6  39   1       17.42    -1694.96   1798.66 o 
   7  39   1      315.09      217.82   1888.28 o 
   8  39   1      603.00      215.17   1994.56 o 
   9  39   1       12.77      808.01   3026.69 o 
  -9  40   1       81.65      -43.35   2000.97 o 
  -8  40   1      552.28     2678.09   3411.65 o 
  -7  40   1      694.39     2082.36   3157.36 o 
  -6  40   1     2361.59     5579.95   2207.09 o 
  -5  40   1     6803.48     5205.48   1888.15 o 
  -4  40   1     1336.58      497.41   1194.61 o 
  -3  40   1    11078.91    14980.13   1890.86 o 
  -2  40   1      447.44      482.18   1388.60 o 
  -1  40   1     1154.58      368.18   1392.95 o 
   0  40   1     1862.56     1850.13   2317.37 o 
   1  40   1       58.56     -834.14   1260.19 o 
   2  40   1     1778.74     -573.72   1220.97 o 
   3  40   1     1435.96      432.52   1388.73 o 
   4  40   1     4042.97     7610.96   1904.49 o 
   5  40   1     9423.74     7291.46   2393.62 o 
   6  40   1    10192.00     3117.98   2030.48 o 
   7  40   1      228.62     -572.13   1853.46 o 
   8  40   1      481.46     1921.01   2057.28 o 
   9  40   1        0.44    -2390.44   2910.14 o 
  -9  41   1        2.39     1562.05   2119.46 o 
  -8  41   1      309.02     2319.31   2089.24 o 
  -7  41   1     2117.24    -2232.05   2232.05 o 
  -6  41   1     1247.05    -1441.16   1751.58 o 
  -5  41   1    33102.74    33161.67   3621.69 o 
  -4  41   1     3984.48     4283.77   1557.12 o 
  -3  41   1      480.36      118.23   1321.18 o 
  -2  41   1     4957.98     6774.18   1695.46 o 
  -1  41   1    26043.21    23776.50   2174.91 o 
   0  41   1      635.47     -731.41   1315.14 o 
   1  41   1     4245.38     5628.04   1448.13 o 
   2  41   1     3827.63     3454.70   1410.11 o 
   3  41   1    14050.18    17674.37   2344.90 o 
   4  41   1     2540.29     5718.74   1664.10 o 
   5  41   1    11704.33    11779.28   2037.39 o 
   6  41   1       89.56    -2398.04   2398.04 o 
   7  41   1        1.99     2289.97   2094.24 o 
   8  41   1     1480.78     1451.94   3259.78 o 
   9  41   1       76.58     1431.43   2132.66 o 
  -8  42   1      261.77     2671.46   2101.98 o 
  -7  42   1       41.19     -670.71   1984.83 o 
  -6  42   1     1210.01      654.93   1993.69 o 
  -5  42   1    21690.73    24027.77   2642.44 o 
  -4  42   1     3609.52     3929.07   1604.08 o 
  -3  42   1       43.03     1050.39   1506.89 o 
  -2  42   1     2862.24     1587.58   1497.02 o 
  -1  42   1      135.21     1294.53   1301.52 o 
   0  42   1     1708.48      243.25   1451.58 o 
   1  42   1     2456.94      586.06   1305.79 o 
   2  42   1     7379.51     6764.52   1530.50 o 
   3  42   1     5272.32     2878.43   2051.28 o 
   4  42   1      156.78     2064.96   1553.58 o 
   5  42   1      265.55     -765.68   1549.73 o 
   6  42   1        7.77      866.37   2461.61 o 
   7  42   1        4.09     -750.30   1993.01 o 
   8  42   1      212.15     4182.90   2765.34 o 
  -8  43   1      521.88     1134.59   3132.64 o 
  -7  43   1     1295.21      900.03   2018.56 o 
  -6  43   1     1948.63     5386.21   2256.75 o 
  -5  43   1     1837.83     -286.23   2118.51 o 
  -4  43   1     2669.47     4178.08   1843.30 o 
  -3  43   1      350.20    -1268.15   1572.10 o 
  -2  43   1     3914.92     2186.79   1591.23 o 
  -1  43   1     1910.18     3595.31   1450.75 o 
   0  43   1      126.74    -1076.14   1384.30 o 
   1  43   1    17210.49    18722.72   1873.67 o 
   2  43   1      519.16    -1078.42   1496.29 o 
   3  43   1       87.85     -596.17   2274.55 o 
   4  43   1      511.50     -435.60   1486.23 o 
   5  43   1     6724.81     4241.71   1793.98 o 
   6  43   1     4952.06     2719.43   3192.68 o 
   7  43   1      181.52    -1306.83   2011.05 o 
   8  43   1       52.71     3166.28   2318.10 o 
  -8  44   1     4297.85     4124.03   2235.09 o 
  -7  44   1        1.13    -1837.01   1837.01 o 
  -6  44   1        1.23    -1252.27   1889.69 o 
  -5  44   1      411.68      116.89   2312.44 o 
  -4  44   1     3390.21     2138.75   1574.33 o 
  -3  44   1     1693.73      360.40   2299.02 o 
  -2  44   1      483.32      646.93   1497.59 o 
  -1  44   1    35568.28    34271.00   2385.42 o 
   0  44   1      867.06    -1417.81   1417.81 o 
   1  44   1     3332.65     2747.99   1586.48 o 
   2  44   1      255.06    -1501.85   1501.85 o 
   3  44   1       18.24      127.26   1590.86 o 
   4  44   1     9778.15    10627.64   1895.16 o 
   5  44   1      166.81      312.45   2236.40 o 
   6  44   1     4720.42     3037.29   3446.97 o 
   7  44   1     1955.11     7109.15   2439.68 o 
   8  44   1     4940.80     5341.85   2259.79 o 
  -8  45   1        0.09     1100.35   2177.96 o 
  -7  45   1      531.83     -927.93   3139.71 o 
  -6  45   1     2038.19     4238.39   2270.90 o 
  -5  45   1        1.06     2033.23   2412.37 o 
  -4  45   1      360.63      740.34   1980.08 o 
  -3  45   1     2368.45     5464.92   1725.07 o 
  -2  45   1     1387.01     1077.98   1611.63 o 
  -1  45   1       17.95     -376.58   1848.39 o 
   0  45   1       63.39    -1164.62   1499.65 o 
   1  45   1    27782.43    33465.06   2860.54 o 
   2  45   1     3094.39     3859.55   1701.09 o 
   3  45   1      187.29    -1615.49   1615.49 o 
   4  45   1    11747.98    13292.23   2063.86 o 
   5  45   1      585.01     1774.73   2350.45 o 
   6  45   1      188.24      748.73   3122.05 o 
   7  45   1     1555.38     7317.74   3708.31 o 
   8  45   1      611.84      507.79   6427.74 o 
  -8  46   1      276.52      207.58   2528.72 o 
  -7  46   1       81.55     2969.66   2332.42 o 
  -6  46   1     5888.10    13107.05   3450.50 o 
  -5  46   1       61.69      303.79   2265.56 o 
  -4  46   1      175.11    -1865.55   1865.55 o 
  -3  46   1    11514.94    13987.13   2260.28 o 
  -2  46   1      728.74     -274.14   1554.61 o 
  -1  46   1     6870.57     7122.48   2076.77 o 
   0  46   1     7414.12     9205.20   1930.14 o 
   1  46   1    20232.46    21591.46   2258.74 o 
   2  46   1       48.78      346.44   1908.45 o 
   3  46   1     7599.64     7395.20   1903.05 o 
   4  46   1     5688.73     3104.27   1739.60 o 
   5  46   1     2831.99     3445.01   2511.26 o 
   6  46   1      133.90    -2839.51   2839.51 o 
   7  46   1      329.17    -1123.09   3016.09 o 
  -7  47   1     2202.41     -257.70   2082.57 o 
  -6  47   1     4246.10     5452.99   3369.27 o 
  -5  47   1     4780.15      741.72   3959.07 o 
  -4  47   1     1954.66     4321.85   3464.83 o 
  -3  47   1     1145.71     1431.93   1611.50 o 
  -2  47   1      552.40     1152.53   1681.91 o 
  -1  47   1     1685.78     1690.12   1555.40 o 
   0  47   1     4700.31     5834.21   1893.08 o 
   1  47   1       15.93      260.36   1346.39 o 
   2  47   1       28.84     1877.98   1661.60 o 
   3  47   1     9851.70     6529.91   1876.62 o 
   4  47   1     2984.00      799.44   1880.37 o 
   5  47   1     4149.54     3868.99   2410.27 o 
   6  47   1     1092.78     -890.00   3051.41 o 
   7  47   1      554.00     1073.64   3319.82 o 
  -7  48   1       10.70    -1339.73   2659.39 o 
  -6  48   1      169.62     5121.00   3701.25 o 
  -5  48   1     5229.96     3402.19   2608.49 o 
  -4  48   1     1350.78     3957.32   2102.29 o 
  -3  48   1     4492.39     3205.86   1687.04 o 
  -2  48   1     2743.78     3015.90   1748.84 o 
  -1  48   1     1922.64     4540.16   1791.08 o 
   0  48   1     3799.71     3513.52   1875.92 o 
   1  48   1    40877.27    43715.06   3107.28 o 
   2  48   1        0.12     1703.74   1715.66 o 
   3  48   1      780.12    -1096.55   1543.44 o 
   4  48   1      472.83    -1606.58   1606.58 o 
   5  48   1     7124.76     3011.76   2448.99 o 
   6  48   1     2837.17     1455.07   3284.51 o 
   7  48   1      874.76      593.33   3425.77 o 
  -7  49   1      936.44     3173.49   4700.73 o 
  -6  49   1      665.53      565.08   3016.09 o 
  -5  49   1     4739.20     3794.46   2610.29 o 
  -4  49   1      735.18     2042.30   2107.46 o 
  -3  49   1      736.29      105.33   1666.74 o 
  -2  49   1      905.84     2056.88   1766.48 o 
  -1  49   1     2838.81     1911.42   2202.17 o 
   0  49   1       14.36     2982.73   1547.06 o 
   1  49   1     1026.63     1409.80   1486.75 o 
   2  49   1     2085.23     1564.88   2053.32 o 
   3  49   1     1672.50     1078.70   1682.66 o 
   4  49   1     2899.08     2043.20   1909.68 o 
   5  49   1     3336.14     -220.14   3468.16 o 
   6  49   1        1.68    -3086.73   3086.73 o 
   7  49   1      788.88     3192.68   3623.55 o 
  -6  50   1       41.58    -1695.23   3136.17 o 
  -5  50   1     3076.80     -260.60   2365.02 o 
  -4  50   1     1989.95     1641.20   3786.01 o 
  -3  50   1     4547.34     5781.70   1830.10 o 
  -2  50   1       41.28    -1585.89   1585.89 o 
  -1  50   1     7393.73     7704.91   2029.94 o 
   0  50   1     2627.53     1983.26   1541.70 o 
   1  50   1     3448.88     3917.94   1550.09 o 
   2  50   1      100.51    -1559.43   1559.43 o 
   3  50   1      424.18     1684.87   1773.51 o 
   4  50   1      381.15      123.78   2191.84 o 
   5  50   1      380.25     1416.99   2451.02 o 
   6  50   1     1306.77     2585.22   3348.08 o 
  -6  51   1     1283.96    -1893.01   3065.54 o 
  -5  51   1       47.89     -786.50   3079.67 o 
  -4  51   1     1529.58     4214.16   2777.52 o 
  -3  51   1        6.86     -661.88   1649.92 o 
  -2  51   1        8.59      877.28   1796.82 o 
  -1  51   1     3698.68      348.80   2487.63 o 
   0  51   1       34.70    -1349.00   1395.76 o 
   1  51   1     1070.19      623.58   1528.60 o 
   2  51   1      105.95    -1655.26   1655.26 o 
   3  51   1      452.86    -1827.06   1852.80 o 
   4  51   1     4189.32      667.39   2020.30 o 
   5  51   1     2840.63     2995.10   2643.63 o 
   6  51   1        8.51     1695.23   3404.58 o 
  -6  52   1     1036.93      522.70   3291.57 o 
  -5  52   1       63.76     1227.22   2564.99 o 
  -4  52   1     4410.31     4694.40   2852.42 o 
  -3  52   1     4806.90     3541.79   1874.12 o 
  -2  52   1        0.38    -1339.86   1755.79 o 
  -1  52   1      198.70      784.53   1757.14 o 
   0  52   1     1019.92     2976.09   2142.11 o 
   1  52   1      557.25    -1418.55   1418.55 o 
   2  52   1      134.62     1826.68   1810.67 o 
   3  52   1       21.46    -1663.69   1663.69 o 
   4  52   1     2315.25       85.63   1861.76 o 
   5  52   1     1411.26     3928.12   3598.83 o 
   6  52   1       58.68    -2804.19   2804.19 o 
  -5  53   1     1768.83     1308.31   2422.93 o 
  -4  53   1     8504.91     6864.38   3056.03 o 
  -3  53   1     2918.45     2365.88   1780.82 o 
  -2  53   1     1156.39      265.39   1748.14 o 
  -1  53   1    10416.11     6400.14   2220.33 o 
   0  53   1      323.10     -927.69   1499.37 o 
   1  53   1      687.57     -654.51   1497.32 o 
   2  53   1     1215.70     2039.22   1848.90 o 
   3  53   1     3145.28     4462.68   1908.30 o 
   4  53   1     2731.06     4578.67   2211.32 o 
   5  53   1     1350.41     5468.42   2872.18 o 
  -5  54   1      130.04     1469.20   3298.63 o 
  -4  54   1     2706.16       49.44   3079.67 o 
  -3  54   1       38.63     1668.07   1906.91 o 
  -2  54   1       81.37    -1711.19   1711.19 o 
  -1  54   1     4615.74     3169.56   1927.35 o 
   0  54   1     8090.78     5486.96   1770.33 o 
   1  54   1     7441.48     4738.48   1687.65 o 
   2  54   1      544.03        1.24   1781.25 o 
   3  54   1      491.19     1271.23   1834.18 o 
   4  54   1     3065.17     -627.94   2542.43 o 
   5  54   1     3592.04    -1130.15   2924.27 o 
  -4  55   1     1424.61      628.65   3439.90 o 
  -3  55   1      896.40     3724.91   2105.65 o 
  -2  55   1       59.12    -1202.34   1743.03 o 
  -1  55   1     1052.92    -1009.55   1779.72 o 
   0  55   1     1536.03     1619.80   1424.44 o 
   1  55   1      307.39     -893.99   1580.16 o 
   2  55   1     1967.47     -266.82   1798.37 o 
   3  55   1     9761.16    13814.02   2660.99 o 
   4  55   1     1140.69     2585.50   2348.60 o 
  -4  56   1     3179.03    -2281.50   3157.36 o 
  -3  56   1    11226.75     9252.05   2338.36 o 
  -2  56   1     1029.32     3926.77   2448.91 o 
  -1  56   1     1782.10     3138.72   2044.56 o 
   0  56   1      364.62       77.85   1435.02 o 
   1  56   1     4023.10     1878.82   2150.28 o 
   2  56   1        2.55      146.76   2006.34 o 
   3  56   1     2569.74     3967.73   2241.37 o 
   4  56   1        8.24     2599.35   3390.46 o 
  -3  57   1     3709.93      642.77   3298.63 o 
  -2  57   1      694.64     2256.63   2285.56 o 
  -1  57   1        6.55    -1570.61   2201.56 o 
   0  57   1     1508.93      225.09   2256.20 o 
   1  57   1       13.73    -2429.83   2429.83 o 
   2  57   1        0.57      625.55   2454.61 o 
   3  57   1     2746.18    -1061.05   2206.79 o 
  -2  58   1      541.79    -2183.26   2183.26 o 
  -1  58   1     1142.68      289.20   2295.04 o 
   0  58   1     2806.60     6271.68   2194.44 o 
   1  58   1     1303.11     -583.89   2166.54 o 
   2  58   1      352.76    -2084.24   2084.24 o 
  -1  59   1       14.11      948.67   1953.52 o 
   0  59   1     2755.66     5327.04   2557.53 o 
   1  59   1     3386.60     6234.46   3563.51 o 
 -12   0   2      717.43     3185.62   1893.01 o 
 -10   0   2     2642.42     5290.53   1758.80 o 
  -8   0   2     2347.44     4045.75   1179.50 o 
  -6   0   2    34188.39    39056.56   2074.56 o 
  -4   0   2    31814.91    34617.98   2987.84 o 
   6   0   2    39018.08    33651.21   1957.89 o 
   8   0   2     1190.73      877.40   1850.63 o 
  10   0   2      705.41      628.65   1532.77 o 
  12   0   2        0.00      501.51   1850.62 o 
 -12   1   2       98.48     3076.40   1280.76 o 
 -11   1   2     2009.10     1707.54   1201.19 o 
 -10   1   2      144.68    -1076.65   1762.33 o 
  -9   1   2        0.31     -843.57    843.57 o 
  -8   1   2      735.47     1889.35    779.58 o 
  -7   1   2       90.74      588.92    683.79 o 
  -6   1   2    12416.56    13603.85   1390.63 o 
  -5   1   2    18579.09    15748.90   1072.27 o 
  -4   1   2      510.54      629.06   1079.87 o 
  -3   1   2    91493.05    83627.27   2322.61 o 
   5   1   2    33179.03    34413.98   1396.97 o 
   6   1   2     6024.00     5616.72    828.57 o 
   7   1   2     1047.09      801.12    708.17 o 
   8   1   2     2788.81     4587.37    864.91 o 
   9   1   2     4931.15     4659.33   1405.63 o 
  10   1   2      367.12     1027.10   1219.28 o 
  11   1   2      260.64     -799.51   1144.89 o 
  12   1   2        0.77      538.33   1388.04 o 
 -12   2   2       14.48     -635.71   1631.66 o 
 -11   2   2     4532.17     4875.40   3182.09 o 
 -10   2   2     1180.85     1331.80   1214.91 o 
  -9   2   2     3311.83     3284.03   1514.92 o 
  -8   2   2      275.53     1209.92    751.68 o 
  -7   2   2    13034.34    12740.29   1019.37 o 
  -6   2   2       13.81     -528.71    660.95 o 
  -5   2   2    12979.85    11514.41   1506.94 o 
  -4   2   2     6876.16     6266.35   1282.89 o 
  -3   2   2    12688.54    13426.25   1060.85 o 
   5   2   2    55338.80    51117.70   2017.63 o 
   6   2   2     8074.40     8938.86    928.66 o 
   7   2   2     1699.35     2124.79    733.96 o 
   8   2   2     4437.93     5560.08    911.79 o 
   9   2   2    11001.75    11793.20   1670.49 o 
  10   2   2     3872.84     6153.15   1513.27 o 
  11   2   2      325.81      539.30   1196.14 o 
  12   2   2      246.99     -753.42   1254.00 o 
 -12   3   2       37.34      692.22   1645.78 o 
 -11   3   2      262.92      454.50   1070.11 o 
 -10   3   2     2903.58     1868.28   1048.87 o 
  -9   3   2     7150.35     5619.90   1444.06 o 
  -8   3   2    33972.23    37223.92   1631.07 o 
  -7   3   2     1999.84     3673.37    795.05 o 
  -6   3   2    17329.96    20613.93   1125.13 o 
  -5   3   2     1223.18      574.16    887.66 o 
  -4   3   2    70996.66    71093.39   3160.90 o 
  -3   3   2     2477.21     1876.34    748.13 o 
  -2   3   2     4981.35     4068.55   1172.53 o 
   5   3   2     8037.73     8932.34    987.92 o 
   6   3   2      810.82       77.25    685.51 o 
   7   3   2     1832.44     2412.24    772.32 o 
   8   3   2        7.00     -781.94    781.94 o 
   9   3   2       29.16     -139.40   1190.19 o 
  10   3   2      391.34     1739.57   1225.64 o 
  11   3   2      621.63     -701.66   1125.05 o 
  12   3   2     2143.00     1734.02   1285.10 o 
 -12   4   2       87.30     1836.50   1744.67 o 
 -11   4   2     7326.94     4986.80   1893.01 o 
 -10   4   2     1755.51     3198.01   1158.46 o 
  -9   4   2      611.17      607.26    906.49 o 
  -8   4   2      647.18      792.95    831.55 o 
  -7   4   2    33238.66    30192.44   1712.71 o 
  -6   4   2    49771.84    55607.91   1773.12 o 
  -5   4   2    10727.96     8478.00   1129.21 o 
  -4   4   2    32528.77    33137.01   2168.60 o 
  -3   4   2    46594.37    39811.27   1953.28 o 
  -2   4   2    12897.05    17496.18   1801.18 o 
   5   4   2      222.48     -652.05    721.82 o 
   6   4   2      879.75     1483.07    741.20 o 
   7   4   2     6418.41     4863.37   1472.19 o 
   8   4   2       77.40     -618.06    821.25 o 
   9   4   2    21427.99    17592.14   1910.98 o 
  10   4   2      199.09     -418.69   1179.60 o 
  11   4   2     5918.48     5996.88   1688.17 o 
  12   4   2      913.43     1751.74   1984.83 o 
 -12   5   2        1.08      233.09   1709.36 o 
 -11   5   2      578.34     -607.46   1405.63 o 
 -10   5   2      202.86     2048.40   1440.94 o 
  -9   5   2      943.28      462.25    895.75 o 
  -8   5   2      609.87     -580.46   1197.34 o 
  -7   5   2     2928.80     2777.55    815.62 o 
  -6   5   2    13294.58    14557.70   1755.62 o 
  -5   5   2    11642.30    11878.00    910.91 o 
  -4   5   2    37069.93    38846.34   2896.02 o 
  -3   5   2     2911.77     2974.97    791.09 o 
  -2   5   2     2200.69     4619.50   1236.10 o 
   5   5   2       46.13     -668.54    668.54 o 
   6   5   2    32849.63    30882.72   1362.75 o 
   7   5   2     1001.15     1663.64    763.04 o 
   8   5   2     6737.91     6519.31   1321.85 o 
   9   5   2     5620.01     4955.73   1445.88 o 
  10   5   2     1143.12     -356.70   1083.83 o 
  11   5   2     8332.96    10554.02   1802.04 o 
  12   5   2        2.34    -1313.80   1313.80 o 
 -12   6   2      332.45      805.23   1652.85 o 
 -11   6   2     4159.53     4838.47   1907.13 o 
 -10   6   2        3.33    -1226.63   1226.63 o 
  -9   6   2     3104.84     2093.72   1361.05 o 
  -8   6   2     3537.37     2340.20   1238.57 o 
  -7   6   2    12107.13    12669.26   1037.53 o 
  -6   6   2      538.99      422.76    676.83 o 
  -5   6   2     1925.17     2950.07   1156.00 o 
  -4   6   2    81463.16    80485.12   3271.46 o 
  -3   6   2     6897.34     7341.29    921.23 o 
  -2   6   2   149434.06   141037.48   4252.81 o 
  -1   6   2     2863.85      -63.57   1024.20 o 
   5   6   2    63685.05    66509.63   1927.97 o 
   6   6   2    27194.73    30947.62   1392.60 o 
   7   6   2     6147.48     5092.10    874.88 o 
   8   6   2     1130.78     1214.76    982.20 o 
   9   6   2     5521.05     7894.84   2030.74 o 
  10   6   2      618.78     3353.12   1345.21 o 
  11   6   2      496.44    -1066.58   1398.56 o 
  12   6   2       11.34     -875.87   1808.24 o 
 -12   7   2       33.01       42.38   1561.02 o 
 -11   7   2     2121.10     2747.68   1779.99 o 
 -10   7   2     6615.20     4936.15   1590.22 o 
  -9   7   2     7620.33     8651.66   2062.53 o 
  -8   7   2     6373.81     6793.73   1536.30 o 
  -7   7   2       68.00     4173.25   2147.29 o 
  -6   7   2      941.99     1293.66    947.68 o 
  -5   7   2      796.18     1454.12    975.62 o 
  -4   7   2    41132.03    39794.21   2406.64 o 
  -3   7   2    41931.41    38333.95   1388.01 o 
  -2   7   2   122815.80   126866.41   4340.49 o 
  -1   7   2      735.19      105.95   1285.55 o 
   0   7   2     3960.70      437.93    840.55 o 
   1   7   2    15820.60     -162.46    918.25 o 
   4   7   2     6433.49     4880.85   1850.62 o 
   5   7   2    62550.81    57411.73   2733.34 o 
   6   7   2     1636.74     1936.63    792.53 o 
   7   7   2     1918.11     2280.60    792.18 o 
   8   7   2     4799.13     6010.29   1164.23 o 
   9   7   2     3062.55     5256.68   1448.61 o 
  10   7   2     7022.61     6653.77   2210.86 o 
  11   7   2      117.36      558.01   1808.24 o 
  12   7   2      342.23    -1462.13   1462.13 o 
 -12   8   2       15.91      261.35   1568.09 o 
 -11   8   2      984.07     1483.33   1561.02 o 
 -10   8   2      174.87     1199.12   1599.87 o 
  -9   8   2      107.67     -337.62   1624.59 o 
  -8   8   2     3957.09     3178.67   1387.18 o 
  -7   8   2     3792.85     4257.30   1307.86 o 
  -6   8   2     6154.53     5718.49    899.64 o 
  -5   8   2    23886.48    24591.20   1597.92 o 
  -4   8   2     2075.38     2665.55    982.91 o 
  -3   8   2     1439.82     1359.90    663.89 o 
  -2   8   2   208647.55   219122.66   6258.92 o 
  -1   8   2    34469.38    23394.16   2161.42 o 
   0   8   2    84621.25     -423.81    925.31 o 
   1   8   2      152.89     -621.58   1080.71 o 
   2   8   2     7882.94    13265.17   1921.26 o 
   4   8   2    21635.99    20187.35   2500.46 o 
   5   8   2    12964.28    11229.70   1122.15 o 
   6   8   2     7223.81     9765.23    983.84 o 
   7   8   2      166.21      329.19    717.39 o 
   8   8   2      693.25      -67.32    893.58 o 
   9   8   2      187.68    -1186.66   1659.91 o 
  10   8   2      376.97     5184.58   2330.94 o 
  11   8   2      947.74     -211.90   1709.36 o 
  12   8   2     1486.43     2472.21   1801.18 o 
 -12   9   2      103.79     2733.56   1864.75 o 
 -11   9   2      549.34     1998.96   1822.37 o 
 -10   9   2      879.19     2655.17   1545.44 o 
  -9   9   2    11564.07     9987.01   1806.79 o 
  -8   9   2      234.24      -17.75   1236.05 o 
  -7   9   2    20425.82    20082.95   1924.79 o 
  -6   9   2    32198.80    36729.07   1991.40 o 
  -5   9   2     2991.52     1943.19    992.51 o 
  -4   9   2      205.59      618.04    976.78 o 
  -3   9   2       32.66      535.82    642.15 o 
  -2   9   2    28577.95    36600.10   2253.24 o 
  -1   9   2      768.83     -437.93   1504.52 o 
   0   9   2    20335.37    21642.42   2295.62 o 
   1   9   2     3002.82     4117.99   1589.28 o 
   2   9   2   284934.56   270890.53  10757.64 o 
   3   9   2     9041.31     7395.44   1645.78 o 
   4   9   2    47789.33    49161.64   3383.39 o 
   5   9   2      735.40      -13.30    844.29 o 
   6   9   2    17156.77    14730.88   1288.57 o 
   7   9   2     5704.67     7581.33   1138.83 o 
   8   9   2     6196.32     6642.98   1544.85 o 
   9   9   2      530.80     1504.47   1561.02 o 
  10   9   2       61.97      501.51   1815.31 o 
  11   9   2      473.95     1575.15   1758.80 o 
  12   9   2       70.37     1130.15   1850.62 o 
 -12  10   2        1.85     1221.98   1737.61 o 
 -11  10   2       11.19    -1419.75   1419.75 o 
 -10  10   2      416.22     -415.66   1354.48 o 
  -9  10   2     3397.96     4221.58   1571.39 o 
  -8  10   2      636.17      -69.34   3065.54 o 
  -7  10   2    15390.80    20158.13   1978.62 o 
  -6  10   2    21589.63    24522.83   1490.99 o 
  -5  10   2    20714.59    22172.02   1546.61 o 
  -4  10   2    39419.46    34200.92   1733.36 o 
  -3  10   2     2425.46     1273.06    704.68 o 
  -2  10   2     1400.09       39.68    888.97 o 
  -1  10   2    17170.83    18400.30   2443.95 o 
   0  10   2     1418.74    -1172.53   1603.40 o 
   1  10   2    18521.49    20434.57   2422.76 o 
   2  10   2    25908.05    30401.11   2394.51 o 
   3  10   2     3094.54     5954.49   1610.47 o 
   4  10   2     4636.39     6124.01   1914.20 o 
   5  10   2     1849.33     1823.20    964.21 o 
   6  10   2    30348.59    30238.63   1660.43 o 
   7  10   2      518.02     1803.18    946.97 o 
   8  10   2      885.55      626.50   1262.23 o 
   9  10   2    15194.46    16997.39   2056.31 o 
  10  10   2     4651.71     6844.49   2380.38 o 
  11  10   2        1.72     1179.60   2083.72 o 
  12  10   2      343.89    -1624.59   1624.59 o 
 -12  11   2       48.23     1765.86   1808.24 o 
 -11  11   2      954.11     2761.81   1779.99 o 
 -10  11   2      320.96      651.33   1432.57 o 
  -9  11   2    20420.56    21351.27   2276.12 o 
  -8  11   2       64.80    -1143.11   1143.11 o 
  -7  11   2      304.63     -470.60   2147.29 o 
  -6  11   2    18024.28    15210.68   1437.73 o 
  -5  11   2    78484.81    71390.61   2451.95 o 
  -4  11   2      512.74     1800.48    983.01 o 
  -3  11   2     1600.23     1696.26    879.48 o 
  -2  11   2   299844.66   263126.94   7460.82 o 
  -1  11   2        0.46     1066.58   1737.61 o 
   0  11   2   218868.53   227655.11   9542.73 o 
   1  11   2     1629.27     8532.65   2013.08 o 
   2  11   2   179839.14   173584.38   7466.07 o 
   3  11   2     3589.60     2686.24   1338.52 o 
   4  11   2       47.93     -110.45   1113.77 o 
   5  11   2       98.68      709.32    901.08 o 
   6  11   2      141.58      161.48    823.52 o 
   7  11   2    58012.27    51853.74   2162.63 o 
   8  11   2       38.62     -122.29   1304.24 o 
   9  11   2     7817.97     7148.63   1725.50 o 
  10  11   2      432.07     2754.75   2111.97 o 
  11  11   2    11445.11    11110.81   2733.56 o 
  12  11   2      169.47     2818.32   2119.04 o 
 -12  12   2      352.36     -233.09   1603.40 o 
 -11  12   2     2630.55     4414.66   2013.08 o 
 -10  12   2      246.26     -274.89   1358.14 o 
  -9  12   2     9391.56    14021.12   2306.22 o 
  -8  12   2     1932.73     2260.65   1383.95 o 
  -7  12   2      302.20    -1186.51   1186.51 o 
  -6  12   2    27269.30    28265.63   2526.73 o 
  -5  12   2    17443.73    20517.77   1662.39 o 
  -4  12   2    37490.79    32967.20   1724.01 o 
  -3  12   2     3789.60     5553.37   3323.35 o 
  -2  12   2    14870.57    22884.64   2814.79 o 
  -1  12   2     5517.17     5042.83   1123.74 o 
   0  12   2     1120.05     2987.84   1928.32 o 
   1  12   2     4728.24     4181.56   1836.50 o 
   2  12   2    58640.26    52665.11   3277.44 o 
   3  12   2       41.93     -728.62    990.57 o 
   4  12   2    25992.03    20490.53   1531.32 o 
   5  12   2     1834.07     3360.51    958.91 o 
   6  12   2    61324.80    54060.34   2130.31 o 
   7  12   2    13040.95    12597.65   1316.42 o 
   8  12   2     1311.13     2262.35   3058.48 o 
   9  12   2     1411.23      842.13   1417.49 o 
  10  12   2     2212.27     1737.61   1914.20 o 
  11  12   2      849.80     1193.72   1956.58 o 
  12  12   2      187.02     -324.92   1702.29 o 
 -12  13   2       77.92    -1638.72   1638.72 o 
 -11  13   2        1.02    -1144.28   1476.26 o 
 -10  13   2     1229.13     1626.61   1543.64 o 
  -9  13   2    37219.48    33532.23   2708.33 o 
  -8  13   2      148.06     3632.01   1642.25 o 
  -7  13   2     8593.57     9811.51   1264.55 o 
  -6  13   2    15492.24    14398.36   1705.78 o 
  -5  13   2    25317.09    26016.51   1428.99 o 
  -4  13   2        4.74      -20.51    836.84 o 
  -3  13   2    16845.32    18560.19   2090.78 o 
  -2  13   2    10954.51    24171.56   1885.94 o 
  -1  13   2    14151.73    12180.67   1317.55 o 
   0  13   2     8640.02    10249.07   2224.99 o 
   1  13   2    11192.26    10489.23   2182.61 o 
   2  13   2    14334.85    26283.11   2825.38 o 
   3  13   2    25958.21    23233.03   3884.90 o 
   4  13   2     4438.26     7654.41    890.83 o 
   5  13   2     5777.85     6021.03   1092.28 o 
   6  13   2      342.05      519.56    860.06 o 
   7  13   2    10388.21    14942.42   1482.49 o 
   8  13   2     8332.68     6237.58   1649.99 o 
   9  13   2     1998.78      146.02   1401.14 o 
  10  13   2       35.32      868.80   1900.07 o 
  11  13   2     8988.87    11075.50   2839.51 o 
  12  13   2      102.52    -1419.75   1419.75 o 
 -12  14   2      155.71    -1617.53   1617.53 o 
 -11  14   2      121.94    -2020.15   2020.15 o 
 -10  14   2     2983.76     1055.36   1461.49 o 
  -9  14   2       17.55    -1534.95   3273.91 o 
  -8  14   2     2142.03     4456.12   2567.57 o 
  -7  14   2      190.19      624.99    963.91 o 
  -6  14   2      407.16       33.67    919.72 o 
  -5  14   2     4123.83     4655.50    960.44 o 
  -4  14   2     3802.45     3138.59    939.55 o 
  -3  14   2    16334.04    21442.16   1984.83 o 
  -2  14   2    17336.93    22580.10   1728.46 o 
  -1  14   2     9315.67     8001.83   1267.81 o 
   0  14   2     7819.35    11520.49   2316.81 o 
   1  14   2    31435.22    29475.79   3058.48 o 
   2  14   2     8863.15    11803.03   2288.56 o 
   3  14   2     8375.59    12353.23   1238.46 o 
   4  14   2        9.77      422.53    751.23 o 
   5  14   2     4143.20     2567.25   1146.19 o 
   6  14   2    22991.48    23550.58   1620.16 o 
   7  14   2     9286.61    10200.13   1262.69 o 
   8  14   2     1918.82     3032.15   2779.47 o 
   9  14   2     2764.30     3044.59   1578.91 o 
  10  14   2      350.92     -762.85   1779.99 o 
  11  14   2      312.99    -1066.58   2048.40 o 
  12  14   2        8.45      -91.82   1878.88 o 
 -12  15   2       34.49     3432.84   2140.23 o 
 -11  15   2     1914.80     1855.30   1692.36 o 
 -10  15   2     1823.20     2539.70   1696.78 o 
  -9  15   2     5450.98     3068.21   2956.06 o 
  -8  15   2       68.01     1049.98   2454.55 o 
  -7  15   2    13214.75    15219.86   1494.24 o 
  -6  15   2     3562.20     5267.76   1263.27 o 
  -5  15   2    14761.19    13195.13   1202.31 o 
  -4  15   2    19147.48    16601.64   1620.02 o 
  -3  15   2     1208.37     2254.58   1311.36 o 
  -2  15   2    85978.06    89370.03   4227.48 o 
  -1  15   2    20777.98    16567.15   1558.05 o 
   0  15   2    92344.55    89501.02   4979.73 o 
   1  15   2    28456.06    21006.71   2860.70 o 
   2  15   2    92312.69    96889.39   5156.32 o 
   3  15   2      956.79      984.20    830.58 o 
   4  15   2    68493.66    79174.14   2034.67 o 
   5  15   2    10523.43    10099.04   1106.90 o 
   6  15   2    24836.37    20070.54   1495.69 o 
   7  15   2     4813.32     6063.51   1127.24 o 
   8  15   2     5227.67     8185.59   2779.47 o 
   9  15   2     8105.12     9925.31   1897.93 o 
  10  15   2      144.40    -1681.10   1681.10 o 
  11  15   2     1876.67      798.17   2062.53 o 
  12  15   2        8.27      480.31   2041.34 o 
 -12  16   2      207.59    -1539.83   1589.28 o 
 -11  16   2      199.94     1197.66   1707.91 o 
 -10  16   2        2.50    -2387.59   2585.22 o 
  -9  16   2       93.63    -1189.03   1189.03 o 
  -8  16   2     5675.19     6520.30   1854.16 o 
  -7  16   2    12343.80    13434.62   1548.31 o 
  -6  16   2      287.85      639.94   1625.91 o 
  -5  16   2    18543.28    18473.47   1500.74 o 
  -4  16   2    60030.88    59038.42   2004.54 o 
  -3  16   2     8051.21     8786.55   2978.36 o 
  -2  16   2    15886.68    25422.28   1934.24 o 
  -1  16   2    10897.83    10208.89   1318.80 o 
   0  16   2    28453.81    31729.04   3439.90 o 
   1  16   2    43704.54    32979.27   3404.58 o 
   2  16   2      237.50     1561.02   1949.51 o 
   3  16   2    28668.15    32005.95   1450.87 o 
   4  16   2     1923.24     1521.48    952.58 o 
   5  16   2    22559.97    22115.30   1362.60 o 
   6  16   2     8092.47     9495.61   1214.97 o 
   7  16   2     5513.96     3149.10   1470.87 o 
   8  16   2     4110.05     8817.36   1819.26 o 
   9  16   2     3684.28     5493.05   1737.59 o 
  10  16   2      490.85    -1433.88   1794.12 o 
  11  16   2     2267.27     1942.45   2232.05 o 
 -12  17   2        4.09    -1229.04   1631.66 o 
 -11  17   2        3.54      905.02   3093.79 o 
 -10  17   2     1277.02     2312.09   1701.65 o 
  -9  17   2     8579.21     8391.29   2433.36 o 
  -8  17   2     1439.17     4222.12   1991.89 o 
  -7  17   2     4838.09     6643.32   1289.16 o 
  -6  17   2     7773.74     8982.74   1278.01 o 
  -5  17   2    22858.62    24877.82   1599.63 o 
  -4  17   2     9220.01     8679.46   1111.63 o 
  -3  17   2     8321.61    10512.53   1359.27 o 
  -2  17   2    52678.10    62285.55   2765.55 o 
  -1  17   2    34132.35    29900.26   3072.60 o 
   0  17   2   160378.19   172305.91   8165.35 o 
   1  17   2     3843.83     2500.46   1970.70 o 
   2  17   2    74362.63    78672.74   4753.70 o 
   3  17   2     7020.19     5175.70    969.73 o 
   4  17   2     1658.37     2970.32    822.03 o 
   5  17   2       43.19      583.14    820.30 o 
   6  17   2    27282.19    27458.05   2242.01 o 
   7  17   2    20985.54    21524.71   2194.18 o 
   8  17   2      477.76     1738.90   1497.79 o 
   9  17   2       11.92     -956.67   2387.45 o 
  10  17   2      160.98    -1737.61   1885.94 o 
  11  17   2     2085.27     2224.99   2309.75 o 
 -12  18   2      418.74      254.28   1815.31 o 
 -11  18   2      237.96      233.55   1415.81 o 
 -10  18   2        4.21      284.75   1585.06 o 
  -9  18   2      352.32      311.49   1533.35 o 
  -8  18   2    19146.35    23077.64   5618.98 o 
  -7  18   2    34093.36    36422.66   2476.49 o 
  -6  18   2      234.12     -684.08    932.49 o 
  -5  18   2     2887.22     1441.99    882.06 o 
  -4  18   2    37306.64    41184.18   1734.14 o 
  -3  18   2       44.47      537.40    926.94 o 
  -2  18   2    55784.30    67312.52   2431.82 o 
  -1  18   2    38501.45    31435.00   2602.88 o 
   0  18   2    12732.69    18322.60   3016.09 o 
   1  18   2    22512.66    18944.18   3107.92 o 
   2  18   2    28371.31    26065.43   3012.06 o 
   3  18   2     2589.26     1832.19    899.51 o 
   4  18   2    25908.66    31011.94   1378.53 o 
   5  18   2     9008.89    10158.66   1088.19 o 
   6  18   2    31384.32    32419.04   1846.61 o 
   7  18   2     4477.56     2768.52   1544.25 o 
   8  18   2      339.57      217.28   1490.59 o 
   9  18   2    10242.39    15963.30   2283.85 o 
  10  18   2     2495.58     2761.81   2239.11 o 
  11  18   2     3785.89     1511.58   2175.54 o 
 -11  19   2     1401.63     1663.13   1797.65 o 
 -10  19   2     1380.68     2713.92   2698.24 o 
  -9  19   2    27249.18    27835.98   3362.20 o 
  -8  19   2     2358.29     2829.13   1664.86 o 
  -7  19   2     4680.31     4855.11   1236.85 o 
  -6  19   2      172.81     1049.90   1042.29 o 
  -5  19   2       28.31     -840.88    840.88 o 
  -4  19   2    11383.99    11134.53   1192.09 o 
  -3  19   2    16780.07    17491.99   1989.09 o 
  -2  19   2    67795.48    55846.87   2260.60 o 
  -1  19   2       34.07     -696.17   2489.87 o 
   0  19   2     1954.17     3298.63   2267.37 o 
   1  19   2      416.84       94.92   1269.35 o 
   2  19   2    12017.75    13543.10   1438.40 o 
   3  19   2    13675.40    12151.10   1149.83 o 
   4  19   2     5624.87     6170.06    898.32 o 
   5  19   2     3218.06     3586.93    920.61 o 
   6  19   2     3665.43     2906.72    936.20 o 
   7  19   2     7948.10     8745.39   3023.16 o 
   8  19   2      290.13    -1325.47   1325.47 o 
   9  19   2     1562.51     -871.97   1564.55 o 
  10  19   2     3196.08     1914.20   2189.67 o 
  11  19   2     3780.77     6364.17   2528.72 o 
 -11  20   2     7621.94     7887.52   2112.50 o 
 -10  20   2        1.01    -1007.71   3206.81 o 
  -9  20   2     3150.23     1286.45   2295.62 o 
  -8  20   2      567.05       17.53   1525.36 o 
  -7  20   2     2179.06      517.33   1144.17 o 
  -6  20   2    17842.52    16889.54   1606.80 o 
  -5  20   2     2449.78     3283.60    979.48 o 
  -4  20   2     6872.90     8036.07   1567.00 o 
  -3  20   2     1295.62      485.27    937.07 o 
  -2  20   2    44628.69    50523.91   2198.89 o 
  -1  20   2     5765.49     6120.97   1162.44 o 
   0  20   2    26517.47    23549.55   3538.79 o 
   1  20   2     9300.02     5253.71   1589.25 o 
   2  20   2    10180.02    11609.70   1403.59 o 
   3  20   2      560.54     1814.85    878.45 o 
   4  20   2    86044.95    85577.35   2211.40 o 
   5  20   2     8261.79     8599.46   1092.22 o 
   6  20   2    21711.05    25851.72   1584.72 o 
   7  20   2    10746.93    11736.13   1967.57 o 
   8  20   2     2341.90     3796.81   1734.72 o 
   9  20   2    11859.98     9753.14   2093.18 o 
  10  20   2      874.20     4541.80   2507.53 o 
  11  20   2      466.03      642.77   2267.37 o 
 -11  21   2      274.74     1512.50   1818.84 o 
 -10  21   2      173.24     1590.10   1592.79 o 
  -9  21   2    11164.09     8680.25   2295.62 o 
  -8  21   2    10450.69    11542.46   2216.13 o 
  -7  21   2     2305.47     1445.40   1610.55 o 
  -6  21   2     2376.95     3738.26   1232.26 o 
  -5  21   2    16678.23    14220.60   1337.21 o 
  -4  21   2     3414.40     2960.83    980.73 o 
  -3  21   2    19292.55    21671.36   1427.72 o 
  -2  21   2   190145.81   158400.23   4357.82 o 
  -1  21   2       51.80    -1012.60   1012.60 o 
   0  21   2     8704.49     8926.58   1768.43 o 
   1  21   2       59.22    -1348.86   1348.86 o 
   2  21   2      665.80      685.35   1103.48 o 
   3  21   2     2074.80     3546.89    938.40 o 
   4  21   2       94.57      272.14    767.95 o 
   5  21   2     9279.31     7942.67    992.79 o 
   6  21   2     7096.03     9080.71   1335.18 o 
   7  21   2    14599.68    17158.07   2232.05 o 
   8  21   2    10728.48     9149.87   2024.20 o 
   9  21   2     2692.06     4441.81   1906.36 o 
  10  21   2      164.39      579.20   2083.72 o 
  11  21   2     5327.58     2020.15   2401.57 o 
 -11  22   2     6812.11     9318.11   4276.92 o 
 -10  22   2       56.25     1420.26   1550.76 o 
  -9  22   2     1986.65      908.13   1799.88 o 
  -8  22   2     8987.73    10615.68   1939.41 o 
  -7  22   2     3813.86     3944.71   1282.11 o 
  -6  22   2     1920.79     1227.38   1377.24 o 
  -5  22   2      280.40     -181.20    905.52 o 
  -4  22   2    47021.38    51593.29   2008.29 o 
  -3  22   2    37559.70    36091.40   1440.99 o 
  -2  22   2        9.54     -272.76    887.17 o 
  -1  22   2     4254.09     3645.18   1636.47 o 
   0  22   2    40532.93    41688.01   4834.93 o 
   1  22   2     1130.73      507.82   1691.69 o 
   2  22   2     6243.17    10522.85   1421.71 o 
   3  22   2      120.44      987.87    923.36 o 
   4  22   2     1052.02     1917.91    952.79 o 
   5  22   2     2113.38     1719.03    972.94 o 
   6  22   2     2419.73     2729.55   1254.59 o 
   7  22   2     4210.71     7497.32   1855.40 o 
   8  22   2        0.07      472.41   1603.78 o 
   9  22   2     8442.16     5284.30   1895.98 o 
  10  22   2        0.51      685.16   2338.00 o 
  11  22   2       19.37     -134.21   2027.21 o 
 -11  23   2     4430.99     6415.13   2124.99 o 
 -10  23   2     1701.39     -111.53   1755.27 o 
  -9  23   2     1026.67      810.38   2366.26 o 
  -8  23   2      180.60      124.72   1309.49 o 
  -7  23   2     4049.84     4284.85   1395.57 o 
  -6  23   2    28701.78    21879.05   1814.27 o 
  -5  23   2        0.07     -836.49    836.49 o 
  -4  23   2    14047.61    13720.90   1039.44 o 
  -3  23   2    11747.12    10266.74   1018.95 o 
  -2  23   2     2542.68     1111.79   1333.53 o 
  -1  23   2      798.61      600.38   1114.67 o 
   0  23   2    48820.54    44804.48   2766.49 o 
   1  23   2     1254.12      994.31   1023.88 o 
   2  23   2     9854.97    11712.93   1899.37 o 
   3  23   2    11570.80    12338.56   1141.38 o 
   4  23   2      676.89      988.09    795.04 o 
   5  23   2    15033.70    16615.41   1388.03 o 
   6  23   2     6319.83     7255.06   1321.70 o 
   7  23   2     4591.04     1547.97   2542.84 o 
   8  23   2       11.04     2846.16   1695.23 o 
   9  23   2      393.54      797.14   1623.25 o 
  10  23   2      548.40    -1095.36   1967.17 o 
  11  23   2       29.48     3143.24   2394.51 o 
 -11  24   2      134.55    -1744.67   1744.67 o 
 -10  24   2       22.10     -207.40   1712.80 o 
  -9  24   2       58.27     1711.01   1791.45 o 
  -8  24   2    14461.05    14889.34   2259.13 o 
  -7  24   2     1316.14     1052.23   1406.87 o 
  -6  24   2     3948.35     4343.65   1359.35 o 
  -5  24   2     2603.70     3483.06   1065.29 o 
  -4  24   2    12996.30    13160.82   1231.00 o 
  -3  24   2       63.06      484.97    762.02 o 
  -2  24   2    68248.22    59762.29   2100.51 o 
  -1  24   2       79.93     -716.61   1063.90 o 
   0  24   2   117307.88   123701.35   4768.32 o 
   1  24   2      876.23      138.83   1008.89 o 
   2  24   2    77584.13    76752.81   2472.17 o 
   3  24   2     7735.42     6821.17   1024.47 o 
   4  24   2   150608.45   145834.81   3666.45 o 
   5  24   2     7442.56     7761.35   1239.74 o 
   6  24   2        1.00     2534.98   1173.79 o 
   7  24   2      412.72     1858.40   1677.83 o 
   8  24   2      614.89     1047.72   2518.12 o 
   9  24   2     2577.97     1632.13   1780.57 o 
  10  24   2       65.28     1149.66   1713.38 o 
  11  24   2     1421.65      445.00   2323.88 o 
 -11  25   2     3854.40     1758.80   2126.10 o 
 -10  25   2     2308.97     4379.34   2451.02 o 
  -9  25   2     1295.03     3675.12   1889.35 o 
  -8  25   2     5850.83     4525.38   1475.02 o 
  -7  25   2     8317.32     6613.52   1524.73 o 
  -6  25   2       12.65      484.35   1142.84 o 
  -5  25   2      361.42     1283.18   1054.14 o 
  -4  25   2    19199.24    17155.26   1475.37 o 
  -3  25   2    16725.32    17014.34   1146.35 o 
  -2  25   2     4652.72     3530.86    905.04 o 
  -1  25   2    14364.17    18216.47   2254.28 o 
   0  25   2     4977.38     3260.47   1335.00 o 
   1  25   2     6517.51     6971.26   1466.07 o 
   2  25   2       10.61     -642.95    949.97 o 
   3  25   2       57.41      -83.47    802.99 o 
   4  25   2      584.45      407.97    928.30 o 
   5  25   2    13843.93    14461.62   1394.92 o 
   6  25   2      193.82     1076.52   1124.27 o 
   7  25   2      354.88     -641.37   1570.83 o 
   8  25   2      183.80      881.40   1769.40 o 
   9  25   2     1878.70     5013.65   5336.44 o 
  10  25   2     1600.33      444.92   1815.08 o 
  11  25   2      172.72    -1850.63   2090.78 o 
 -11  26   2     8793.45     6787.98   2677.05 o 
 -10  26   2      984.77     -805.23   2055.47 o 
  -9  26   2     7221.70     9839.39   2761.81 o 
  -8  26   2     1754.71     4389.52   1509.22 o 
  -7  26   2    11778.86    15121.95   1857.19 o 
  -6  26   2      911.27      152.42   1169.70 o 
  -5  26   2      202.19      369.28    993.40 o 
  -4  26   2    44859.43    37225.08   1555.69 o 
  -3  26   2     5861.08     6549.58   1176.24 o 
  -2  26   2     1736.09     2518.58    884.17 o 
  -1  26   2     6706.94     5874.23   1245.41 o 
   0  26   2    12694.84    13810.88   1294.45 o 
   1  26   2    20189.47    20707.62   1562.12 o 
   2  26   2       23.80      354.18    988.46 o 
   3  26   2    14026.20    15354.25   1234.95 o 
   4  26   2      214.92      257.54    881.23 o 
   5  26   2      963.53     1723.57   1032.79 o 
   6  26   2    13466.60    13496.07   1596.63 o 
   7  26   2     3084.34     1414.54   2712.37 o 
   8  26   2      234.96      696.36   2080.19 o 
   9  26   2     7553.88     9117.15   2198.98 o 
  10  26   2      903.01      754.90   1793.68 o 
  11  26   2        0.19    -1921.26   2034.27 o 
 -11  27   2      301.16     2147.29   2267.37 o 
 -10  27   2      354.85      331.98   2175.54 o 
  -9  27   2     4238.21     1539.83   2232.05 o 
  -8  27   2     5931.88     4842.65   1810.16 o 
  -7  27   2      659.82     -338.14   1529.58 o 
  -6  27   2     2756.22     4122.64   1417.80 o 
  -5  27   2        2.30     -439.23   1013.69 o 
  -4  27   2    24682.33    25592.26   1369.66 o 
  -3  27   2    11462.92    12170.98   1393.55 o 
  -2  27   2   109134.85   112787.98   2729.52 o 
  -1  27   2     7577.24     7277.16   1146.59 o 
   0  27   2    41846.52    39258.71   1862.18 o 
   1  27   2    19735.35    20114.72   1605.75 o 
   2  27   2    13614.66    16693.05   1474.06 o 
   3  27   2      284.99     1399.69    877.73 o 
   4  27   2       41.11     -736.86   1050.11 o 
   5  27   2      121.81     -862.49    947.58 o 
   6  27   2     3866.26     6185.70   1391.02 o 
   7  27   2      351.70     1021.71   1752.18 o 
   8  27   2    19828.88    14718.33   2481.89 o 
   9  27   2      281.75      337.00   3341.01 o 
  10  27   2       40.03      354.97   1778.97 o 
  11  27   2      123.59     1278.49   2323.88 o 
 -11  28   2    10105.00     7713.29   2846.57 o 
 -10  28   2     2425.82    -1871.82   1871.82 o 
  -9  28   2     1953.54     1871.82   2267.37 o 
  -8  28   2     2313.22     3525.68   1687.91 o 
  -7  28   2    11039.85     9199.03   2468.68 o 
  -6  28   2      655.74     -752.84   1399.87 o 
  -5  28   2     8541.43     8856.85   1617.24 o 
  -4  28   2        9.30       67.38   1574.14 o 
  -3  28   2    17291.84    17744.46   1630.14 o 
  -2  28   2     5470.18     5577.99    942.74 o 
  -1  28   2    10585.84    11222.56   1164.89 o 
   0  28   2     3501.96     3367.62   1097.48 o 
   1  28   2    12932.22    15928.96   1463.55 o 
   2  28   2     4624.51     5023.58   1176.79 o 
   3  28   2     5875.14     5496.97   1175.90 o 
   4  28   2        0.24      749.47    918.55 o 
   5  28   2    16855.57    16346.60   1517.52 o 
   6  28   2        4.19     -107.64   1157.28 o 
   7  28   2     5676.71    13143.62   2382.66 o 
   8  28   2     3645.98     3622.59   1957.87 o 
   9  28   2     9558.55    12083.01   2361.26 o 
  10  28   2        4.46    -1580.82   1787.08 o 
 -11  29   2     5115.59     6463.06   2599.35 o 
 -10  29   2     1600.01      317.86   2338.00 o 
  -9  29   2     1192.85       98.89   2189.67 o 
  -8  29   2     5505.98     4573.82   1825.08 o 
  -7  29   2     3195.60     2050.63   2401.57 o 
  -6  29   2     3839.07     2736.97   1611.38 o 
  -5  29   2      112.48    -1179.04   1179.04 o 
  -4  29   2    55666.70    47885.34   1996.76 o 
  -3  29   2      415.64      435.28    929.19 o 
  -2  29   2     2768.58     4209.00   1083.23 o 
  -1  29   2       37.90     1760.91    847.68 o 
   0  29   2    13673.43    19435.10   1459.36 o 
   1  29   2      507.76     1114.84   1028.85 o 
   2  29   2    23172.11    26462.97   1744.48 o 
   3  29   2      182.06     -825.68   1051.12 o 
   4  29   2      154.01        1.83    957.23 o 
   5  29   2    10440.19    12183.05   1417.32 o 
   6  29   2    20284.33    21701.12   1921.54 o 
   7  29   2     1605.24    -1360.33   1618.51 o 
   8  29   2      101.27     1452.41   1898.47 o 
   9  29   2      471.22     -139.74   1842.78 o 
  10  29   2      437.59     1120.58   2274.43 o 
 -10  30   2      764.73     3574.11   2352.13 o 
  -9  30   2     1850.03      558.01   2323.88 o 
  -8  30   2     2776.42     4729.57   2627.60 o 
  -7  30   2     8834.43     9279.37   2018.28 o 
  -6  30   2      782.24    -1584.15   2624.07 o 
  -5  30   2      218.94     1451.91   1330.73 o 
  -4  30   2    10334.25    12239.00   1335.22 o 
  -3  30   2      200.41     -829.62    829.62 o 
  -2  30   2     1499.09     2291.46   1025.78 o 
  -1  30   2     1176.54     1457.66   1017.82 o 
   0  30   2    21827.83    16793.02   1799.27 o 
   1  30   2     2638.34     2846.88   1179.59 o 
   2  30   2    65975.68    64054.27   2397.57 o 
   3  30   2     1998.82     1323.66    933.96 o 
   4  30   2     5995.58     6312.32   1172.13 o 
   5  30   2    24216.15    25251.86   2738.44 o 
   6  30   2     3451.64     4772.01   1451.39 o 
   7  30   2      955.08     -604.79   1681.84 o 
   8  30   2     3502.45     5876.45   2230.88 o 
   9  30   2     3219.99     6344.95   2170.12 o 
  10  30   2      509.83     3342.56   2288.56 o 
 -10  31   2      205.52     -254.28   2436.89 o 
  -9  31   2      184.32      918.25   2189.67 o 
  -8  31   2     1664.65     4342.34   1865.16 o 
  -7  31   2     7267.21    11113.85   2220.89 o 
  -6  31   2     2025.67      974.67   1596.78 o 
  -5  31   2     7056.00     6931.91   1652.30 o 
  -4  31   2      670.57     1187.43    960.98 o 
  -3  31   2      631.96      856.68    997.70 o 
  -2  31   2    31838.86    36111.02   1968.51 o 
  -1  31   2     3807.86     3484.79   1138.80 o 
   0  31   2    49882.21    53508.68   2589.61 o 
   1  31   2     7020.63     7070.85   1291.74 o 
   2  31   2     2817.11     3769.39   1175.17 o 
   3  31   2     2171.24     1483.49    925.07 o 
   4  31   2      930.78     1822.01   1042.51 o 
   5  31   2     7657.65    11383.94   1490.22 o 
   6  31   2     5506.58     5936.39   1937.18 o 
   7  31   2     3293.76     2023.24   1906.98 o 
   8  31   2     2988.75     4610.62   2131.36 o 
   9  31   2     1200.86      623.13   1832.91 o 
  10  31   2        8.51    -1278.75   1864.75 o 
 -10  32   2      208.59     1864.75   2472.21 o 
  -9  32   2      323.26      395.55   2443.95 o 
  -8  32   2        2.20    -1454.22   1592.81 o 
  -7  32   2      225.17      533.49   1627.89 o 
  -6  32   2     5890.69     9612.75   2390.98 o 
  -5  32   2     2739.01     4490.70   1542.62 o 
  -4  32   2    12049.28    12912.78   1320.34 o 
  -3  32   2       14.28      -47.62   1008.85 o 
  -2  32   2      223.48     -366.76   1219.35 o 
  -1  32   2      699.16     -943.73    943.73 o 
   0  32   2    36183.62    43567.32   2576.74 o 
   1  32   2    12646.30    14280.13   1520.30 o 
   2  32   2     1787.15     2391.97   1197.90 o 
   3  32   2     1242.31     2223.57   1108.54 o 
   4  32   2    17489.80    18734.54   2440.65 o 
   5  32   2     5219.16     4019.42   1294.03 o 
   6  32   2     1585.84     -363.84   1252.48 o 
   7  32   2     6327.84    10093.17   2345.24 o 
   8  32   2      820.81     1074.36   1853.69 o 
   9  32   2      706.99     -254.24   1874.69 o 
  10  32   2      196.09    -1581.35   1751.90 o 
 -10  33   2      813.52     1829.43   2578.16 o 
  -9  33   2     3911.69     9197.16   2217.19 o 
  -8  33   2       10.75    -1546.90   1546.90 o 
  -7  33   2        8.62     1901.10   2853.64 o 
  -6  33   2     5544.04     7506.74   2059.00 o 
  -5  33   2     1378.34      -29.67   1611.26 o 
  -4  33   2     2381.37     2975.53   1047.98 o 
  -3  33   2     2452.69     2154.61   1064.34 o 
  -2  33   2    57367.39    57604.36   2346.62 o 
  -1  33   2     2310.24     3878.02   1455.47 o 
   0  33   2    24942.49    35852.95   2440.63 o 
   1  33   2     2586.36     2419.97   1172.18 o 
   2  33   2     4734.88     4763.90   1223.20 o 
   3  33   2      400.30      924.98   1082.15 o 
   4  33   2     7261.52     7957.89   1609.32 o 
   5  33   2     5397.52     5726.72   1379.82 o 
   6  33   2     7016.06     6659.58   1574.10 o 
   7  33   2      436.16     1273.97   3464.62 o 
   8  33   2    12386.97    13793.38   2574.28 o 
   9  33   2      146.55      985.17   2133.16 o 
  10  33   2      352.84     -191.60   1942.35 o 
 -10  34   2      824.27    -2189.67   2189.67 o 
  -9  34   2     1805.32     6420.96   2128.04 o 
  -8  34   2      274.05     2509.02   1832.92 o 
  -7  34   2    13776.25    18212.15   2626.26 o 
  -6  34   2     3950.18     4354.87   1809.92 o 
  -5  34   2      676.41      168.09   1462.54 o 
  -4  34   2     2359.53     2356.14   1304.31 o 
  -3  34   2      260.27     -923.28    923.28 o 
  -2  34   2    49398.34    47381.18   2426.46 o 
  -1  34   2     6049.57     7493.99   2081.17 o 
   0  34   2    18719.27    17974.43   2426.90 o 
   1  34   2      103.05    -1015.51   1015.51 o 
   2  34   2     4007.16     4529.44   1187.98 o 
   3  34   2     6916.51     5994.77   1289.66 o 
   4  34   2     1741.09     1271.27   1081.89 o 
   5  34   2     5926.06     9587.67   1605.75 o 
   6  34   2     4277.40     6844.50   2917.21 o 
   7  34   2     1465.01     -151.19   1745.32 o 
   8  34   2     4464.47     4003.26   2134.25 o 
   9  34   2        1.51    -1427.46   2161.42 o 
  10  34   2      185.97      239.37   1967.57 o 
 -10  35   2      788.07     -423.81   2571.10 o 
  -9  35   2    17257.52    22366.18   2805.64 o 
  -8  35   2      175.39      368.88   2260.31 o 
  -7  35   2     2858.92     3624.08   2578.16 o 
  -6  35   2     5265.97     1736.98   1856.23 o 
  -5  35   2     5997.03     1673.92   1726.45 o 
  -4  35   2      327.95    -1193.97   1193.97 o 
  -3  35   2       30.26     -494.24   1000.94 o 
  -2  35   2      103.08     1207.03   1055.82 o 
  -1  35   2     2772.24     2425.64   1476.54 o 
   0  35   2      966.39     1270.41   1421.04 o 
   1  35   2     1633.91     2166.51   1182.62 o 
   2  35   2       99.91      589.17   1087.21 o 
   3  35   2      720.04     -340.03   1088.89 o 
   4  35   2     3738.69     4159.78   1466.62 o 
   5  35   2     9133.27    10337.38   1586.44 o 
   6  35   2      256.22      697.15   1818.42 o 
   7  35   2     8684.60    10981.14   2398.57 o 
   8  35   2       17.15    -2928.09   5438.86 o 
   9  35   2       32.56      490.84   1927.30 o 
  10  35   2      717.74     -120.46   2010.35 o 
 -10  36   2     1169.03     2768.87   2535.78 o 
  -9  36   2      259.83     -357.63   1832.97 o 
  -8  36   2     2158.48      667.60   3136.17 o 
  -7  36   2      124.11      583.05   1840.03 o 
  -6  36   2     7301.33     7308.88   2127.46 o 
  -5  36   2    11277.04     9525.91   1950.15 o 
  -4  36   2     2307.00      226.54   1245.17 o 
  -3  36   2      619.36     1052.49   1374.55 o 
  -2  36   2    16411.28    16019.99   1702.99 o 
  -1  36   2    14190.27    16572.92   1770.08 o 
   0  36   2       32.29     -263.87   1169.12 o 
   1  36   2      343.32     -212.72   1039.05 o 
   2  36   2    26399.26    36015.11   2041.89 o 
   3  36   2     6884.11     7954.70   1537.25 o 
   4  36   2     2620.09     3669.30   1471.48 o 
   5  36   2        0.33      420.41   1226.66 o 
   6  36   2     1503.56     -639.65   3662.40 o 
   7  36   2     1590.82     2860.70   2082.75 o 
   8  36   2      843.55      993.56   1961.95 o 
   9  36   2     2006.03     1483.50   2073.64 o 
  -9  37   2     3993.19     5499.56   2655.86 o 
  -8  37   2       11.65     2467.90   3665.93 o 
  -7  37   2       55.70    -1185.92   1762.91 o 
  -6  37   2     6589.68     7289.48   2127.71 o 
  -5  37   2    14638.25    14633.34   2124.88 o 
  -4  37   2     5883.29     5770.02   1576.75 o 
  -3  37   2     8911.36    10245.91   1397.57 o 
  -2  37   2     4229.28     3184.63   1403.26 o 
  -1  37   2    28616.02    31496.41   2283.83 o 
   0  37   2    13850.17    16066.08   1980.86 o 
   1  37   2      134.94     -766.76   1070.50 o 
   2  37   2      142.50     -892.48   1101.68 o 
   3  37   2     1656.76     -343.90   1372.81 o 
   4  37   2       36.05    -1238.71   1238.71 o 
   5  37   2     2379.92     2858.06   1385.53 o 
   6  37   2     1654.34     1526.81   1939.12 o 
   7  37   2     7584.34     9382.21   2396.15 o 
   8  37   2      149.25     3393.41   2187.01 o 
   9  37   2     1161.42     2909.20   2090.96 o 
  -9  38   2      592.29    -1750.48   1804.17 o 
  -8  38   2     1150.99     -329.86   1855.75 o 
  -7  38   2      422.94     1330.18   1910.66 o 
  -6  38   2     9499.27     8518.40   3948.47 o 
  -5  38   2       29.20     -468.34   1545.63 o 
  -4  38   2     1790.07     2629.56   1524.95 o 
  -3  38   2     7131.92     8362.21   1401.25 o 
  -2  38   2     1326.33     2808.19   1398.16 o 
  -1  38   2     1140.64      874.86   1322.85 o 
   0  38   2     2679.15     2729.69   1399.13 o 
   1  38   2     1502.67      265.94   1177.72 o 
   2  38   2     1920.50      414.99   1170.50 o 
   3  38   2       37.69      382.50   1394.75 o 
   4  38   2     3750.59     2879.77   2266.40 o 
   5  38   2     3573.22     4630.66   1709.15 o 
   6  38   2       27.42     -719.99   1629.26 o 
   7  38   2     2883.06     1250.65   3602.36 o 
   8  38   2       25.52    -1216.54   2585.22 o 
   9  38   2       53.56    -1453.59   1881.60 o 
  -9  39   2      462.71    -1528.55   3881.37 o 
  -8  39   2      235.24     3130.13   2701.77 o 
  -7  39   2     3045.97     3018.98   2078.96 o 
  -6  39   2      713.05     2889.94   2004.96 o 
  -5  39   2        0.83    -1293.86   1532.95 o 
  -4  39   2     2377.59     1585.03   1417.96 o 
  -3  39   2     5861.97     7747.72   1373.12 o 
  -2  39   2    87078.42    88879.94   3245.04 o 
  -1  39   2     1127.17     1812.88   1423.31 o 
   0  39   2    16284.11    14483.38   1860.26 o 
   1  39   2     5178.98     4761.04   1427.55 o 
   2  39   2    31135.82    30802.79   2029.70 o 
   3  39   2     8046.95    10146.53   1778.01 o 
   4  39   2     8333.77     8519.51   1717.02 o 
   5  39   2     3311.51     5266.73   3129.34 o 
   6  39   2     5619.49     2870.80   1976.81 o 
   7  39   2       48.89     2619.38   2242.65 o 
   8  39   2      964.98      974.65   2053.13 o 
   9  39   2       71.27      640.79   2051.35 o 
  -9  40   2      975.18     1165.93   2045.58 o 
  -8  40   2      126.95      295.88   1827.08 o 
  -7  40   2      482.94     2563.07   2041.87 o 
  -6  40   2     2906.98     2595.87   2744.15 o 
  -5  40   2     4319.80     5201.32   1893.92 o 
  -4  40   2     2371.85     2098.99   2063.51 o 
  -3  40   2     2435.83     2425.33   1439.95 o 
  -2  40   2     9325.92    10064.65   1708.72 o 
  -1  40   2    11339.18    12027.73   2264.21 o 
   0  40   2     1640.18     1460.11   1428.80 o 
   1  40   2     1033.61     2658.53   1340.66 o 
   2  40   2     8375.47     9873.20   1554.28 o 
   3  40   2     7170.72     8602.09   1791.30 o 
   4  40   2        5.75     1223.93   1471.02 o 
   5  40   2      420.19      579.64   1666.64 o 
   6  40   2     2194.98     2465.15   3220.93 o 
   7  40   2      538.66     -656.10   2012.53 o 
   8  40   2      263.22     2119.59   2199.41 o 
   9  40   2      533.32     -800.82   2200.27 o 
  -9  41   2     3388.12     2978.82   2185.00 o 
  -8  41   2      929.70     -415.30   2051.93 o 
  -7  41   2      469.88      306.16   3418.71 o 
  -6  41   2      575.37     1376.23   4114.46 o 
  -5  41   2       49.61     3671.98   1799.61 o 
  -4  41   2    19840.10    19448.31   2095.69 o 
  -3  41   2      893.85     2536.98   1483.52 o 
  -2  41   2      121.70    -1327.12   1327.12 o 
  -1  41   2     3272.19     4019.96   1873.18 o 
   0  41   2      105.81     2496.12   1491.70 o 
   1  41   2     1574.79     1485.22   1297.25 o 
   2  41   2    62765.72    64442.16   2661.05 o 
   3  41   2     2118.74     2163.54   1551.41 o 
   4  41   2     1079.11     4196.44   1619.93 o 
   5  41   2     2235.48     3036.47   1708.44 o 
   6  41   2     3296.10     3235.06   3016.09 o 
   7  41   2     2152.09     4262.86   2168.48 o 
   8  41   2      148.41     -897.34   1870.22 o 
  -8  42   2     2096.87      367.73   2082.11 o 
  -7  42   2      253.38     1630.46   1969.95 o 
  -6  42   2      157.91     1035.34   1902.89 o 
  -5  42   2      649.19     -341.38   1617.08 o 
  -4  42   2     1571.18     -919.42   1374.71 o 
  -3  42   2      574.35    -1127.59   2053.32 o 
  -2  42   2      327.38     -942.98   1448.97 o 
  -1  42   2    11635.21     9849.64   2283.82 o 
   0  42   2      286.89    -1081.23   1437.12 o 
   1  42   2      991.28     1566.04   1408.95 o 
   2  42   2     6654.04     9184.69   1619.65 o 
   3  42   2      860.12    -1014.99   1480.35 o 
   4  42   2      246.78     1983.42   1533.44 o 
   5  42   2     5551.19     3995.20   3724.96 o 
   6  42   2     9398.46     6434.81   3383.39 o 
   7  42   2     1769.72      866.03   2253.24 o 
   8  42   2      133.44     -335.08   2088.46 o 
  -8  43   2       86.41      187.82   2253.24 o 
  -7  43   2      992.30    -1083.39   1814.08 o 
  -6  43   2      573.98     2059.33   2110.82 o 
  -5  43   2     7278.48     7688.82   2093.50 o 
  -4  43   2     2573.36     1887.67   1965.74 o 
  -3  43   2     2698.94     2627.98   1599.10 o 
  -2  43   2      296.12    -1461.99   1461.99 o 
  -1  43   2      523.97    -1000.08   1716.57 o 
   0  43   2    25442.21    28023.02   2439.57 o 
   1  43   2     2096.46     1303.35   1285.73 o 
   2  43   2     6605.98     6666.26   1630.94 o 
   3  43   2      551.76      663.20   1477.41 o 
   4  43   2     1882.98     3760.77   1626.88 o 
   5  43   2     2608.39     3283.72   1768.09 o 
   6  43   2     3571.98     3757.76   3235.06 o 
   7  43   2     8301.23     9860.58   3673.00 o 
   8  43   2      453.89     1978.70   2262.80 o 
  -8  44   2        1.99     -354.48   2093.63 o 
  -7  44   2     6432.91     6312.56   2360.48 o 
  -6  44   2    12865.16    10726.60   4962.08 o 
  -5  44   2     1883.18     1936.04   1756.81 o 
  -4  44   2       77.17    -1605.61   2088.27 o 
  -3  44   2     2065.20     1159.13   1586.95 o 
  -2  44   2      333.80     2815.65   1605.76 o 
  -1  44   2        2.20    -1596.01   1781.02 o 
   0  44   2      255.48      644.04   1332.27 o 
   1  44   2      100.71      653.33   1386.99 o 
   2  44   2     7267.13     5078.71   1814.59 o 
   3  44   2     3457.74     2369.19   1610.94 o 
   4  44   2      618.40     -285.78   1713.20 o 
   5  44   2     1080.20      174.78   2349.56 o 
   6  44   2      224.58    -2620.54   2620.54 o 
   7  44   2      183.43       91.82   3213.87 o 
   8  44   2      577.97     4501.39   2412.07 o 
  -8  45   2     2933.31     -386.83   2042.63 o 
  -7  45   2     5230.66     5067.59   2252.42 o 
  -6  45   2       80.25      393.58   2105.52 o 
  -5  45   2      278.15      855.48   1779.90 o 
  -4  45   2      334.83      641.47   1894.17 o 
  -3  45   2     1374.34     2795.11   1597.21 o 
  -2  45   2     3532.40     2290.18   1565.72 o 
  -1  45   2     1240.70     3623.25   2126.07 o 
   0  45   2    19043.18    29906.68   2218.07 o 
   1  45   2     3205.84     3627.63   1436.39 o 
   2  45   2    14008.38    15212.43   1864.90 o 
   3  45   2     1320.20       -5.55   1575.50 o 
   4  45   2     6901.31     9206.47   2378.45 o 
   5  45   2     1215.79      730.76   1685.66 o 
   6  45   2        3.77    -2133.16   2641.73 o 
   7  45   2      387.58     2768.87   3228.00 o 
   8  45   2        0.07     -105.95   3185.62 o 
  -7  46   2     2059.36     2494.70   2245.91 o 
  -6  46   2       65.21    -1492.83   1947.36 o 
  -5  46   2       56.41     -151.75   2255.43 o 
  -4  46   2     4126.97      546.11   2020.80 o 
  -3  46   2     3384.81     2963.06   1609.57 o 
  -2  46   2    10462.07    11432.73   1971.66 o 
  -1  46   2      231.96     -480.92   1541.39 o 
   0  46   2    11052.78    12684.58   1803.36 o 
   1  46   2     9631.71     7683.39   1710.23 o 
   2  46   2     7796.54     9334.99   1737.46 o 
   3  46   2     4118.55     3247.66   2254.60 o 
   4  46   2    11897.67    18724.04   3087.74 o 
   5  46   2        0.13     1981.40   2126.90 o 
   6  46   2     1031.34      981.82   3136.17 o 
   7  46   2      911.89     3086.73   3312.76 o 
  -7  47   2       44.89      640.29   3870.77 o 
  -6  47   2      466.39     -342.01   2083.65 o 
  -5  47   2     2101.87      736.79   2471.74 o 
  -4  47   2     4654.42     6360.47   2270.58 o 
  -3  47   2     3407.93      690.10   1607.26 o 
  -2  47   2       64.67     -880.97   1637.35 o 
  -1  47   2      771.37     -216.92   1594.41 o 
   0  47   2      365.85     2305.35   1488.45 o 
   1  47   2     3497.11     5302.69   1610.98 o 
   2  47   2     8971.36     5271.46   1593.74 o 
   3  47   2    10435.25     9541.79   1999.12 o 
   4  47   2       13.08       98.55   1783.67 o 
   5  47   2       13.37    -1009.90   1747.99 o 
   6  47   2      403.04      671.03   3065.54 o 
   7  47   2     1695.26      734.60   3277.44 o 
  -7  48   2       14.12     1276.89   2087.25 o 
  -6  48   2      583.07     -330.73   1965.38 o 
  -5  48   2     5218.05     3327.69   2527.74 o 
  -4  48   2    17088.26    20716.22   3026.53 o 
  -3  48   2      309.55    -2259.02   2586.53 o 
  -2  48   2     9919.47     7903.42   1936.07 o 
  -1  48   2     1460.13     1265.58   1639.89 o 
   0  48   2    27843.60    26073.38   2995.56 o 
   1  48   2     1308.79      727.72   1466.20 o 
   2  48   2     5713.56     3999.82   1640.32 o 
   3  48   2     3473.27     1517.55   1680.64 o 
   4  48   2      924.38     2499.28   1879.46 o 
   5  48   2     2027.89     3625.28   2579.29 o 
   6  48   2     5225.81     1024.20   2917.21 o 
   7  48   2      506.08    -2062.53   3016.09 o 
  -7  49   2       81.62     5484.77   2507.30 o 
  -6  49   2        1.69     1377.37   3439.90 o 
  -5  49   2      198.28    -1081.97   2558.74 o 
  -4  49   2     3043.04     3686.57   2157.72 o 
  -3  49   2     1515.44    -1058.55   1604.30 o 
  -2  49   2      420.32     -101.54   1625.70 o 
  -1  49   2      876.87     -492.39   1663.59 o 
   0  49   2     3869.30     3472.47   1522.78 o 
   1  49   2     1950.03     2786.35   1639.80 o 
   2  49   2     6321.88     6337.65   1943.18 o 
   3  49   2       23.98      106.71   1690.82 o 
   4  49   2      201.91     1447.78   1885.12 o 
   5  49   2      591.89     2259.19   1855.48 o 
   6  49   2     6817.24     4075.61   3475.22 o 
  -6  50   2       32.52     -791.11   3256.25 o 
  -5  50   2       58.30     -861.30   2427.39 o 
  -4  50   2      378.06    -1897.48   1897.48 o 
  -3  50   2     3243.41     3240.85   1775.81 o 
  -2  50   2        3.69      191.33   1675.57 o 
  -1  50   2      264.57     1669.72   2861.80 o 
   0  50   2     4024.35     4058.18   1610.69 o 
   1  50   2      379.27      121.02   1464.81 o 
   2  50   2      396.64      449.96   1752.61 o 
   3  50   2      874.90    -1186.15   1697.70 o 
   4  50   2     5039.97     5493.62   2133.78 o 
   5  50   2     3189.31    10088.06   4810.21 o 
   6  50   2     5282.54     8137.10   3609.43 o 
  -6  51   2     3413.85     4004.98   3333.95 o 
  -5  51   2       26.00      555.68   3153.83 o 
  -4  51   2     6166.66     2065.13   2312.08 o 
  -3  51   2      224.61     -285.00   1734.63 o 
  -2  51   2     1042.17     2865.00   1823.36 o 
  -1  51   2     1033.53     1256.68   1706.83 o 
   0  51   2     3484.56     -780.73   1450.18 o 
   1  51   2      888.76     1254.48   1511.49 o 
   2  51   2     3613.91     3222.43   1870.80 o 
   3  51   2      499.41    -1083.90   1712.16 o 
   4  51   2     1300.82     3041.62   2476.69 o 
   5  51   2     1367.89     2173.49   4223.95 o 
   6  51   2      629.18     4372.28   3538.79 o 
  -6  52   2     1121.50    -2874.83   2874.83 o 
  -5  52   2      217.59     2494.04   3153.83 o 
  -4  52   2     3135.23     5474.78   2417.21 o 
  -3  52   2     2867.38     5021.10   1853.66 o 
  -2  52   2      176.14    -1234.09   1997.24 o 
  -1  52   2      262.05       57.85   1690.23 o 
   0  52   2      272.35     -229.08   1969.72 o 
   1  52   2     3008.90     4495.21   1680.86 o 
   2  52   2       28.68      453.07   1679.37 o 
   3  52   2       38.21     -948.28   1674.74 o 
   4  52   2     2499.05     3342.84   2067.03 o 
   5  52   2     3105.61     2156.00   2783.00 o 
  -5  53   2      891.77    -2804.19   2804.19 o 
  -4  53   2     3079.05     2778.75   3849.58 o 
  -3  53   2     7272.01     3037.51   2373.19 o 
  -2  53   2       25.77     1589.74   1815.34 o 
  -1  53   2      405.06      140.37   2164.44 o 
   0  53   2      167.83     -376.26   1717.97 o 
   1  53   2     1258.69     1233.04   2086.85 o 
   2  53   2     4733.26     6906.43   2088.41 o 
   3  53   2      359.94     -878.33   1686.69 o 
   4  53   2      159.33     -951.65   2361.24 o 
   5  53   2     3121.66      685.15   3249.19 o 
  -5  54   2     1527.83     -854.68   3249.19 o 
  -4  54   2    12322.25     7550.83   3842.52 o 
  -3  54   2     3824.12     8134.12   2638.78 o 
  -2  54   2     5183.07     4569.37   2538.61 o 
  -1  54   2      422.11      200.86   2432.58 o 
   0  54   2    12139.61     7324.75   2125.66 o 
   1  54   2     3731.91     1888.13   1583.70 o 
   2  54   2     1026.02     -707.00   1785.68 o 
   3  54   2       18.67      314.68   1845.80 o 
   4  54   2       56.36      451.78   2183.26 o 
   5  54   2     1897.64     -169.52   3468.16 o 
  -4  55   2       50.01     5502.43   3764.82 o 
  -3  55   2      258.79     4890.23   4361.68 o 
  -2  55   2     4925.41     2861.02   1899.55 o 
  -1  55   2     2225.91     5066.50   1740.14 o 
   0  55   2      211.59     1258.39   1929.94 o 
   1  55   2        0.08      155.16   1567.27 o 
   2  55   2       57.96    -1101.42   1823.59 o 
   3  55   2     1193.20    -1929.16   1929.16 o 
   4  55   2     1855.42     2593.08   3489.35 o 
  -4  56   2      715.93     -995.95   3072.60 o 
  -3  56   2     1719.34     -449.04   2593.68 o 
  -2  56   2      991.29     2558.90   2110.66 o 
  -1  56   2       59.19     1570.62   2184.84 o 
   0  56   2     4260.75     1675.04   3271.71 o 
   1  56   2      793.82    -1719.79   1719.79 o 
   2  56   2      141.48     1093.45   2168.15 o 
   3  56   2       21.21    -2427.54   2983.99 o 
  -3  57   2     2444.40      678.09   3114.98 o 
  -2  57   2      656.00      719.99   2313.37 o 
  -1  57   2     1581.77     2872.64   2596.05 o 
   0  57   2      509.23      440.72   2508.45 o 
   1  57   2      970.56     -548.31   1807.37 o 
   2  57   2     1264.28     6036.49   2980.78 o 
   3  57   2      502.60     2776.93   2361.88 o 
  -2  58   2     2626.93     3677.49   2547.81 o 
  -1  58   2      321.05     -497.59   4314.61 o 
   0  58   2      773.19     2486.26   2009.55 o 
   1  58   2     3043.15     5135.15   2177.20 o 
   2  58   2       31.23      748.59   2331.70 o 
   0  59   2     2264.53     2375.83   2909.12 o 
 -11   0   3      438.53     -508.57   1490.39 o 
  -9   0   3     3741.80     2451.13   3454.03 o 
  -7   0   3    13993.10    12188.84   1381.19 o 
  -5   0   3    57065.82    62532.75   4428.79 o 
  -3   0   3   568626.31   586535.19  15012.07 o 
   5   0   3    55344.66    55050.32   2537.03 o 
   7   0   3    21297.91    22715.93   1886.86 o 
   9   0   3     1328.65     3722.44   1857.69 o 
  11   0   3        6.38     -621.58   1737.61 o 
 -12   1   3       32.56     2217.92   1709.36 o 
 -11   1   3        4.97     1080.44   1119.56 o 
 -10   1   3     2516.52     1765.12   1296.76 o 
  -9   1   3      514.47      591.51    791.02 o 
  -8   1   3       67.69     -133.45    784.23 o 
  -7   1   3     2023.62     1804.83    691.54 o 
  -6   1   3      335.40      846.73    629.95 o 
  -5   1   3     5790.71     6728.04   1306.12 o 
  -4   1   3     2107.17     2887.58    854.83 o 
  -3   1   3      547.59     1462.22    664.06 o 
  -2   1   3    12183.34    13196.17   1257.30 o 
   4   1   3     2440.23     2831.75   1216.18 o 
   5   1   3     2962.75     3359.57    811.30 o 
   6   1   3     2033.99     3864.12    938.98 o 
   7   1   3    15067.66    17034.73   1391.65 o 
   8   1   3     8376.40     7654.04   1187.74 o 
   9   1   3      426.59       66.10   1239.89 o 
  10   1   3      853.23     3090.45   1338.52 o 
  11   1   3       46.51     -275.95   1109.41 o 
  12   1   3     2934.27     4287.77   1991.89 o 
 -12   2   3     6558.61     5191.64   1935.39 o 
 -11   2   3        0.46      147.79   1041.15 o 
 -10   2   3    16703.32    16992.72   2280.42 o 
  -9   2   3        0.91      132.88    766.54 o 
  -8   2   3     6797.66     8137.25    953.98 o 
  -7   2   3    30615.30    29639.45   1625.12 o 
  -6   2   3     5714.26     7637.83    830.91 o 
  -5   2   3    14518.93    19327.22   1772.71 o 
  -4   2   3    47653.61    43615.00   2669.11 o 
  -3   2   3   267779.50   311344.25   5991.15 o 
  -2   2   3    13244.62     9773.25   1313.80 o 
   4   2   3     1402.10     -965.98    965.98 o 
   5   2   3    15607.64    13158.40   1030.83 o 
   6   2   3    11253.20    11058.57   1049.97 o 
   7   2   3      341.26      755.58    764.09 o 
   8   2   3     1618.32     1141.52    873.49 o 
   9   2   3     4794.69     7292.10   1624.09 o 
  10   2   3     8370.48     6117.07   1585.93 o 
  11   2   3       26.31      227.44   1323.55 o 
  12   2   3     4949.93     6254.43   1699.70 o 
 -12   3   3     2649.50     2493.40   1688.17 o 
 -11   3   3      190.03        7.06   1412.69 o 
 -10   3   3        7.95     1393.27    895.99 o 
  -9   3   3     1027.58     2894.78   1638.37 o 
  -8   3   3        0.90      207.98   1007.29 o 
  -7   3   3    21929.97    22247.03   1182.53 o 
  -6   3   3    11031.88    12355.99   1101.08 o 
  -5   3   3    66953.35    70495.52   2367.25 o 
  -4   3   3     8291.27     4592.99   1055.60 o 
  -3   3   3    15491.26    15618.19    990.68 o 
  -2   3   3    19182.86    14850.78   1206.13 o 
   4   3   3     5579.81     2650.56   1171.04 o 
   5   3   3    36440.43    34737.77   1446.70 o 
   6   3   3     6325.95     9134.82    976.65 o 
   7   3   3       10.23     -621.89    735.09 o 
   8   3   3      250.63     -329.10    785.20 o 
   9   3   3     3727.25     1728.53   1063.82 o 
  10   3   3      600.32     -860.38   1324.40 o 
  11   3   3     1189.67      754.40   1219.66 o 
  12   3   3      341.27     1941.60   1398.99 o 
 -12   4   3     3870.61     2684.11   1709.36 o 
 -11   4   3      329.52      614.52   1476.26 o 
 -10   4   3    10126.21     6999.73   1854.16 o 
  -9   4   3      454.68     1341.18    833.46 o 
  -8   4   3    19667.92    21705.84   1667.89 o 
  -7   4   3      617.29     2046.15    720.08 o 
  -6   4   3    42238.02    38791.79   1504.81 o 
  -5   4   3    33423.88    30957.75   2291.19 o 
  -4   4   3     8574.44     8776.08   1170.04 o 
  -3   4   3    14893.33    14471.23    985.88 o 
  -2   4   3    34731.75    24502.95   1674.04 o 
   4   4   3    37607.09    35670.62   2053.20 o 
   5   4   3    10666.25    13258.50   1068.11 o 
   6   4   3    16276.09    16026.56   1156.72 o 
   7   4   3     8081.17     9870.09   1064.53 o 
   8   4   3    18506.98    19529.49   1437.53 o 
   9   4   3     2815.77     1025.77   1060.94 o 
  10   4   3    18273.75    13659.25   1899.75 o 
  11   4   3      838.60      508.57   1343.55 o 
  12   4   3     3608.19     5968.62   2323.88 o 
 -12   5   3     1329.20     3567.04   1801.18 o 
 -11   5   3       21.43     2500.46   1603.40 o 
 -10   5   3     4130.65     4949.78   1544.33 o 
  -9   5   3      108.33    -1116.55   1790.59 o 
  -8   5   3      122.06     -692.89    692.89 o 
  -7   5   3    12557.09    12636.92    987.30 o 
  -6   5   3      728.30      315.57    735.73 o 
  -5   5   3        8.67      312.09    920.37 o 
  -4   5   3    19434.86    15374.55   1333.56 o 
  -3   5   3    35905.58    34280.82   1341.20 o 
  -2   5   3    77259.23    62059.50   3418.71 o 
   4   5   3    36440.29    31935.55   2045.16 o 
   5   5   3     1008.13       22.87    710.72 o 
   6   5   3    61702.97    58626.59   2231.73 o 
   7   5   3      425.28      -20.48    760.79 o 
   8   5   3      190.95     -173.33   1158.18 o 
   9   5   3     1948.91     3225.59   1271.39 o 
  10   5   3      501.12     2171.18   1329.53 o 
  11   5   3      126.27      733.79   1133.31 o 
  12   5   3     9139.94     9224.87   2768.87 o 
 -12   6   3      603.88    -1108.96   1419.75 o 
 -11   6   3       52.76     -654.67   1324.81 o 
 -10   6   3    10634.87     9205.28   1726.44 o 
  -9   6   3     1429.19     1644.18   1339.17 o 
  -8   6   3     3968.77     5208.03   1217.73 o 
  -7   6   3     9478.33    10173.67   1259.55 o 
  -6   6   3     7175.90     7074.91   1173.10 o 
  -5   6   3      455.71      -35.09    908.17 o 
  -4   6   3    30691.98    28640.57   2440.29 o 
  -3   6   3       35.34       80.71    741.19 o 
  -2   6   3     7360.23     3348.08   1320.87 o 
  -1   6   3     4096.82     5029.18   1285.55 o 
   4   6   3    53522.21    53765.95   2457.47 o 
   5   6   3    13901.73    16333.88   1140.50 o 
   6   6   3    36211.70    32374.71   1449.36 o 
   7   6   3       66.34      689.92    783.46 o 
   8   6   3     6238.82     6303.66   1290.85 o 
   9   6   3       50.92     -698.26   1037.79 o 
  10   6   3     2080.02     5592.19   1604.92 o 
  11   6   3      197.72    -1419.75   1419.75 o 
  12   6   3     2822.12     5212.83   2345.07 o 
 -12   7   3       23.72      642.77   1504.52 o 
 -11   7   3      637.83     -498.64   3443.43 o 
 -10   7   3       18.66     1700.40   1401.01 o 
  -9   7   3     2087.38     1505.03   2514.59 o 
  -8   7   3    19404.51    20541.77   1731.90 o 
  -7   7   3     1619.39     1345.88    943.10 o 
  -6   7   3     1336.45     1122.15    896.66 o 
  -5   7   3    20794.42    20148.29   1467.63 o 
  -4   7   3      777.11     1613.77    986.23 o 
  -3   7   3    68523.37    73544.64   2803.68 o 
  -2   7   3    43710.73    36306.15   2691.18 o 
  -1   7   3   643532.31   617670.81  22313.45 o 
   4   7   3    33306.10    28911.18   1549.74 o 
   5   7   3    16175.67    15233.37   1387.87 o 
   6   7   3     1729.03     3551.91    798.03 o 
   7   7   3     1591.09     2090.00    842.50 o 
   8   7   3      653.76      797.36    860.42 o 
   9   7   3        5.82     -118.55   1458.07 o 
  10   7   3     2691.79     3955.53   2182.61 o 
  11   7   3      560.87     2493.40   2210.86 o 
  12   7   3     1195.94     -713.41   1645.78 o 
 -12   8   3     1485.76     -430.87   1497.45 o 
 -11   8   3       82.59      779.00   1610.47 o 
 -10   8   3     1202.67     -288.77   1295.62 o 
  -9   8   3     2393.38     5275.82   1537.00 o 
  -8   8   3     3981.45     1968.18   3393.99 o 
  -7   8   3    17144.04    15297.83   1463.51 o 
  -6   8   3    13031.14    13245.96   1338.61 o 
  -5   8   3      401.50     1111.79    939.57 o 
  -4   8   3     8713.74     9665.41   1242.59 o 
  -3   8   3    92431.37    75235.98   2046.52 o 
  -2   8   3     8372.94     5954.49   1462.13 o 
  -1   8   3    33396.77    32195.22   2359.19 o 
   4   8   3       57.64     1072.65   1173.22 o 
   5   8   3    16799.77    14203.42   1092.96 o 
   6   8   3     1195.34     2424.03    812.16 o 
   7   8   3     2471.55     1495.50    835.15 o 
   8   8   3      846.74      684.56    839.07 o 
   9   8   3      250.27    -1305.51   1305.51 o 
  10   8   3     2539.72       21.19   1907.13 o 
  11   8   3      960.85      494.44   1907.13 o 
  12   8   3       12.86     1440.94   2069.59 o 
 -12   9   3     6923.82     8341.94   2232.05 o 
 -11   9   3      189.74     -997.03   1349.79 o 
 -10   9   3      209.04      350.37   1283.14 o 
  -9   9   3       88.10     1027.81   1666.97 o 
  -8   9   3       35.76      344.53   1412.69 o 
  -7   9   3     5984.83     8043.52   1272.54 o 
  -6   9   3     6289.21     5007.69   1080.42 o 
  -5   9   3     8111.33    10314.61   1210.90 o 
  -4   9   3      554.25      102.40    971.66 o 
  -3   9   3     4726.53     3516.08    746.83 o 
  -2   9   3    25382.16    24549.77   1722.50 o 
  -1   9   3   173982.44   189597.81   7462.53 o 
   0   9   3    33931.45    32477.76   2613.48 o 
   1   9   3      237.64     -565.08   1568.09 o 
   4   9   3    33839.23    31336.86   2065.17 o 
   5   9   3    67064.15    52644.84   2113.76 o 
   6   9   3      847.92     -952.40    952.40 o 
   7   9   3      900.27     2463.06   1004.99 o 
   8   9   3      141.99     -632.46   1012.37 o 
   9   9   3       18.45      133.18   1389.44 o 
  10   9   3     2361.77      360.24   2006.02 o 
  11   9   3      306.06    -1525.71   1525.71 o 
  12   9   3        8.75      904.12   1998.96 o 
 -12  10   3     3664.99     2281.50   1836.50 o 
 -11  10   3      370.25    -1054.37   1297.60 o 
 -10  10   3       90.58     2040.31   2910.14 o 
  -9  10   3      893.63     1088.65   1344.58 o 
  -8  10   3      189.38     1555.77   1868.28 o 
  -7  10   3     2664.31     2496.17   1088.41 o 
  -6  10   3     9008.42     8880.50    944.28 o 
  -5  10   3    82764.94    76995.41   2642.34 o 
  -4  10   3     6343.68     6947.35    990.04 o 
  -3  10   3   120467.73   110239.61   2374.77 o 
  -2  10   3    28243.70    26047.97   1802.18 o 
  -1  10   3   143874.48   138554.52   6484.25 o 
   0  10   3     1545.96     1462.13   1758.80 o 
   1  10   3    43941.01    44083.01   3016.09 o 
   4  10   3     7798.01     5789.30   1397.46 o 
   5  10   3      551.41     1551.58   1489.50 o 
   6  10   3     1844.96     2289.42   1005.20 o 
   7  10   3    44551.04    41689.31   2027.99 o 
   8  10   3     1388.13     4269.16   1690.51 o 
   9  10   3      851.56     2075.45   1535.59 o 
  10  10   3       17.53      621.58   1928.32 o 
  11  10   3       89.50    -1645.78   1645.78 o 
  12  10   3      239.18      -56.51   2048.40 o 
 -12  11   3     4334.86     -769.92   1546.90 o 
 -11  11   3        6.90     -580.01   1325.87 o 
 -10  11   3     4691.44     8068.73   2592.29 o 
  -9  11   3     1614.73     1538.78   1372.49 o 
  -8  11   3       80.88     -889.82   1154.97 o 
  -7  11   3     3463.99     3649.01   4012.04 o 
  -6  11   3     5685.02     3957.92    826.53 o 
  -5  11   3    74238.45    74885.51   2608.97 o 
  -4  11   3      288.85      339.90    722.74 o 
  -3  11   3    90225.91    80310.57   1923.41 o 
  -2  11   3     1344.59     1583.10   1984.83 o 
  -1  11   3    80315.22    81232.34   2997.96 o 
   0  11   3    23791.81    27074.22   2917.21 o 
   1  11   3     3925.55     2422.76   1652.85 o 
   2  11   3     1551.92     3658.87   1716.42 o 
   4  11   3     6728.15     4581.17   2182.61 o 
   5  11   3      230.30     1076.14    936.30 o 
   6  11   3    26410.48    24609.60   1641.32 o 
   7  11   3    22930.55    26869.07   1734.67 o 
   8  11   3     4715.50     3486.53   1772.93 o 
   9  11   3     1555.48      496.20   1568.09 o 
  10  11   3     2789.37     2394.51   1942.45 o 
  11  11   3       56.98     -445.00   1949.51 o 
  12  11   3     5724.77     1624.59   2161.42 o 
 -12  12   3     1368.90     1363.25   1794.12 o 
 -11  12   3        0.17      320.83   1352.16 o 
 -10  12   3      710.02     3381.02   1541.52 o 
  -9  12   3     2927.56     3410.83   1530.25 o 
  -8  12   3     7258.87     5084.40   1529.88 o 
  -7  12   3     1332.21     2261.29   1267.89 o 
  -6  12   3     1782.56       13.59    711.93 o 
  -5  12   3    52168.66    56288.77   1877.71 o 
  -4  12   3     2808.62     1548.17    783.25 o 
  -3  12   3     1835.98     3813.47    818.03 o 
  -2  12   3      286.91       -8.97   1002.50 o 
  -1  12   3    32915.85    40588.27   2038.35 o 
   0  12   3     2385.58     1052.45   1709.36 o 
   1  12   3   166442.72   160142.63   7190.60 o 
   2  12   3      477.08      699.28   1702.29 o 
   3  12   3    11124.58    15033.93   1625.95 o 
   4  12   3     5359.40     6018.13   1283.60 o 
   5  12   3     5335.01     3829.63   1063.45 o 
   6  12   3    12883.25     8752.29   1217.96 o 
   7  12   3    17053.16    15851.45   1478.12 o 
   8  12   3     7420.42     9261.09   1795.52 o 
   9  12   3       29.44     1275.66   1582.21 o 
  10  12   3      235.22     -141.27   1956.58 o 
  11  12   3       80.12     -324.92   2097.85 o 
  12  12   3      638.58     -416.74   1779.99 o 
 -12  13   3      191.95     -254.28   1652.85 o 
 -11  13   3      165.41    -1838.88   2270.90 o 
 -10  13   3      397.08      492.69   1349.12 o 
  -9  13   3       37.59     1086.06   2203.80 o 
  -8  13   3    40190.17    41656.36   2744.27 o 
  -7  13   3     3336.62     1514.57   1228.12 o 
  -6  13   3    36289.05    38580.19   1818.58 o 
  -5  13   3     1037.45     1594.93    741.36 o 
  -4  13   3    57809.41    57820.14   1725.32 o 
  -3  13   3      853.75      905.92    759.71 o 
  -2  13   3     7443.96     7401.42   1330.45 o 
  -1  13   3    15693.09    20246.23   1713.99 o 
   0  13   3     9508.79    13653.66   2451.02 o 
   1  13   3     1538.03     2323.88   1772.93 o 
   2  13   3      286.61     -911.19   1589.28 o 
   3  13   3     7344.18     7120.68   1174.81 o 
   4  13   3    37500.93    33686.06   1738.43 o 
   5  13   3    11790.38    10072.66   1961.26 o 
   6  13   3    28475.73    29839.37   1783.33 o 
   7  13   3       32.99      727.61   1012.00 o 
   8  13   3    10764.69     8315.70   1785.15 o 
   9  13   3      762.42     1271.86   1487.16 o 
  10  13   3    16007.15    12897.87   3016.09 o 
  11  13   3      282.98    -1101.90   1921.26 o 
  12  13   3     1291.85      614.52   2069.59 o 
 -12  14   3      284.63     3390.46   1878.88 o 
 -11  14   3       15.59     2244.80   4036.76 o 
 -10  14   3       11.78      772.27   1635.19 o 
  -9  14   3     8011.51     5656.35   1724.56 o 
  -8  14   3      640.99     1914.92   2313.28 o 
  -7  14   3      778.44     1433.20   1304.90 o 
  -6  14   3    56964.38    47627.57   2030.19 o 
  -5  14   3    31976.84    30358.05   1557.63 o 
  -4  14   3      750.10      889.88    686.93 o 
  -3  14   3    85881.06    83425.04   2266.87 o 
  -2  14   3      446.04     -138.36    848.21 o 
  -1  14   3     7456.78     8932.58   1341.92 o 
   0  14   3    40881.20    32188.16   2846.57 o 
   1  14   3    15685.16    25011.69   2973.71 o 
   2  14   3    16815.25    16563.80   2585.22 o 
   3  14   3    65246.74    71994.12   2465.08 o 
   4  14   3    17704.90    19416.86   1510.73 o 
   5  14   3     9505.14     9956.73   1276.34 o 
   6  14   3      389.70      562.86    960.33 o 
   7  14   3    23832.22    27103.33   2162.87 o 
   8  14   3     7844.21    11598.72   2196.73 o 
   9  14   3     2542.60     3797.00   1681.01 o 
  10  14   3        6.00     -247.22   2013.08 o 
  11  14   3      313.94     1935.39   2246.18 o 
 -12  15   3        0.74     2104.91   1857.69 o 
 -11  15   3     1018.01     -343.82   1762.33 o 
 -10  15   3     2476.97     1360.11   1627.04 o 
  -9  15   3     1346.23     1661.10   1510.19 o 
  -8  15   3     6260.98     2685.64   1561.99 o 
  -7  15   3     4309.86     4877.30   2419.23 o 
  -6  15   3     2855.82     3126.19    951.17 o 
  -5  15   3     4205.35     4363.88    942.81 o 
  -4  15   3    27788.80    23422.63   1223.84 o 
  -3  15   3    22992.71    20566.87   1272.36 o 
  -2  15   3     6886.01     5606.77   1017.36 o 
  -1  15   3   127117.74   127565.44   4304.34 o 
   0  15   3    71330.06    54551.05   3736.57 o 
   1  15   3       40.10     -727.54   1836.50 o 
   2  15   3    33703.89    31940.94   3016.09 o 
   3  15   3    36314.92    33633.97   1790.54 o 
   4  15   3     2563.61     3034.31    932.45 o 
   5  15   3       92.51     -517.11    899.67 o 
   6  15   3     1606.69     1403.30    990.07 o 
   7  15   3      653.86     2334.31   1119.28 o 
   8  15   3     2201.27     1942.56   1574.30 o 
   9  15   3       75.71    -1515.97   2097.85 o 
  10  15   3       23.56      579.20   2048.40 o 
  11  15   3      160.45     -882.93   1907.13 o 
 -12  16   3     1476.43     -316.97   1469.04 o 
 -11  16   3       29.76    -2701.77   2701.77 o 
 -10  16   3     4056.27     5389.77   1791.96 o 
  -9  16   3      309.59     -101.54   1368.72 o 
  -8  16   3     6449.06     9982.81   2602.88 o 
  -7  16   3      938.00     2719.91   1405.76 o 
  -6  16   3     1053.34     1068.42    997.69 o 
  -5  16   3     3369.79     3750.17    934.99 o 
  -4  16   3    41924.58    39293.30   1955.94 o 
  -3  16   3    16678.82    18102.21   1094.75 o 
  -2  16   3    18788.33    18198.37   1439.43 o 
  -1  16   3      679.91    -1088.51   1515.11 o 
   0  16   3    10709.25     8525.59   2429.83 o 
   1  16   3     2559.97     1546.90   1893.01 o 
   2  16   3      867.44    -1595.84   1599.87 o 
   3  16   3     2043.63     1767.10   1116.84 o 
   4  16   3    17784.78    18693.75   1339.74 o 
   5  16   3     9753.06    10258.33   1328.05 o 
   6  16   3    32419.78    30031.31   1817.57 o 
   7  16   3    13346.74    11697.05   1443.94 o 
   8  16   3      193.15    -1405.44   3249.19 o 
   9  16   3       21.88     -406.81   2189.67 o 
  10  16   3     1655.66     3045.28   1658.33 o 
  11  16   3       11.59    -1638.72   1638.72 o 
 -12  17   3      599.40    -1463.78   1463.78 o 
 -11  17   3       87.48     1131.89   1625.54 o 
 -10  17   3     1724.60      709.19   1691.70 o 
  -9  17   3        5.81    -1229.97   1977.77 o 
  -8  17   3      865.25      601.19   1382.83 o 
  -7  17   3     2831.43     1931.90   1057.92 o 
  -6  17   3     3930.10     7148.61   1199.01 o 
  -5  17   3     1801.27      683.73    860.56 o 
  -4  17   3       54.41      -89.57    753.90 o 
  -3  17   3    12042.57    13449.46   1022.21 o 
  -2  17   3      804.69      151.65    804.36 o 
  -1  17   3    64841.14    53655.89   2580.04 o 
   0  17   3    24762.30    19438.63   3079.67 o 
   1  17   3      171.18     -692.22   1977.77 o 
   2  17   3    20921.51    21164.76   2786.53 o 
   3  17   3    26626.70    26434.88   1752.41 o 
   4  17   3      579.94      968.01   1003.21 o 
   5  17   3      287.47      331.46    972.29 o 
   6  17   3     5091.32     4914.79   1175.23 o 
   7  17   3    23727.84    26660.10   3130.58 o 
   8  17   3       52.77     1109.74   1546.78 o 
   9  17   3       13.14      423.92   1527.52 o 
  10  17   3      278.44      -97.39   1472.31 o 
  11  17   3       25.27     -897.06   1900.07 o 
 -12  18   3      745.70     2386.19   3001.97 o 
 -11  18   3       46.86     -364.31   1474.37 o 
 -10  18   3     5798.83     8332.68   2136.69 o 
  -9  18   3        0.67      587.00   3612.96 o 
  -8  18   3     2418.30     5107.20   1761.30 o 
  -7  18   3     4615.12     4101.03   1218.02 o 
  -6  18   3     6886.49     7218.54   1476.67 o 
  -5  18   3     3091.89     1666.87    897.23 o 
  -4  18   3     1154.89     1309.42    767.26 o 
  -3  18   3    57359.38    61540.84   1774.96 o 
  -2  18   3       57.11     -537.26   1043.56 o 
  -1  18   3     7280.62    12692.18   1654.47 o 
   0  18   3      567.99     2027.21   2189.67 o 
   1  18   3      486.10     1915.78   1310.13 o 
   2  18   3    10774.28    11711.04   1429.80 o 
   3  18   3    80013.10    79114.13   2992.63 o 
   4  18   3      745.64     1745.95    933.08 o 
   5  18   3     2799.76     4657.82   1147.41 o 
   6  18   3     6034.02     6526.94   1276.43 o 
   7  18   3    25343.00    20793.78   2232.35 o 
   8  18   3     2744.13     2472.25   2984.31 o 
   9  18   3      106.19     1333.94   1612.19 o 
  10  18   3      235.32     -338.52   1472.61 o 
  11  18   3      383.43     -762.85   1907.13 o 
 -11  19   3      285.75     -326.58   1560.21 o 
 -10  19   3     5267.50     6182.79   1895.06 o 
  -9  19   3      301.44    -1099.29   1393.90 o 
  -8  19   3    23184.65    20427.73   4082.68 o 
  -7  19   3     4536.74     4447.74   1251.42 o 
  -6  19   3    18135.46    17425.25   1535.15 o 
  -5  19   3     6137.88     6994.67   1065.74 o 
  -4  19   3     3522.98     4747.02    964.12 o 
  -3  19   3   103083.42   104035.10   2432.36 o 
  -2  19   3     1135.18     1386.48   1123.95 o 
  -1  19   3     6548.22     9275.18   1274.28 o 
   0  19   3    50837.18    49677.27   4040.30 o 
   1  19   3     1389.94     1190.67   1391.59 o 
   2  19   3    14133.12    16432.28   2008.47 o 
   3  19   3     1938.59     1913.89   1146.66 o 
   4  19   3     1209.33     1262.34    818.05 o 
   5  19   3    25122.84    26561.73   1763.25 o 
   6  19   3     1037.57     1600.55   1109.08 o 
   7  19   3     1651.16     1625.99   1157.83 o 
   8  19   3     9199.51     8654.91   2041.55 o 
   9  19   3      358.96     1841.30   1683.48 o 
  10  19   3     1164.87     5559.16   1864.19 o 
  11  19   3      146.82     -346.11   2090.78 o 
 -11  20   3      635.15     -985.00   1617.26 o 
 -10  20   3     4933.61     2283.01   2860.70 o 
  -9  20   3    20641.22    21527.42   2491.41 o 
  -8  20   3    17342.92    19476.41   2367.67 o 
  -7  20   3     7075.84     6214.24   1309.41 o 
  -6  20   3    34223.63    35633.34   2503.55 o 
  -5  20   3      137.34     1160.90   1276.44 o 
  -4  20   3    25192.18    21058.85   1437.34 o 
  -3  20   3    18814.76    23645.79   1231.74 o 
  -2  20   3     1365.80     1665.50   1516.35 o 
  -1  20   3    62191.40    49594.79   2149.20 o 
   0  20   3     8694.28     9569.35   1767.61 o 
   1  20   3     2350.07     3056.82   1456.67 o 
   2  20   3       41.61      849.11   1215.00 o 
   3  20   3     3469.73     3699.92   1004.65 o 
   4  20   3      166.25      418.20    827.69 o 
   5  20   3      976.59      635.59    993.41 o 
   6  20   3     6004.62     9203.89   1402.07 o 
   7  20   3     6758.34     8822.25   1428.33 o 
   8  20   3    11505.53     7687.57   2035.16 o 
   9  20   3       36.45    -1575.86   1575.86 o 
  10  20   3     5928.87     4357.08   2232.05 o 
  11  20   3     3581.82     1546.90   2182.61 o 
 -11  21   3     3262.26     2368.42   3362.20 o 
 -10  21   3      405.00    -2338.00   2338.00 o 
  -9  21   3    10062.67     9780.75   2867.76 o 
  -8  21   3     3796.79     4982.46   1820.10 o 
  -7  21   3    11057.63    15171.83   1650.11 o 
  -6  21   3      771.17      282.50   1066.62 o 
  -5  21   3     1582.11     1392.23   1066.63 o 
  -4  21   3       14.51     -753.89    847.27 o 
  -3  21   3     7379.97    12296.38   1016.55 o 
  -2  21   3     1957.17     2737.47    990.34 o 
  -1  21   3    33731.73    42816.33   2089.44 o 
   0  21   3    33955.02    25912.05   6116.95 o 
   1  21   3        9.36    -1478.33   1478.33 o 
   2  21   3      410.99    -1076.61   1076.61 o 
   3  21   3    10686.39    15511.10   1388.59 o 
   4  21   3     4484.75     4268.91    911.23 o 
   5  21   3    20771.78    18738.71   1610.14 o 
   6  21   3       84.06     1078.32   1109.61 o 
   7  21   3       34.21    -1190.16   1815.53 o 
   8  21   3     4151.89     8880.98   3030.22 o 
   9  21   3     1227.73    -1230.50   1528.24 o 
  10  21   3      504.67      200.03   1711.90 o 
  11  21   3     1914.70      522.70   2302.69 o 
 -11  22   3     1933.47      863.37   1700.10 o 
 -10  22   3      110.96     1835.13   1675.91 o 
  -9  22   3      116.56     -475.84   1511.17 o 
  -8  22   3    10805.39    11833.32   2107.75 o 
  -7  22   3     1168.53     2453.43   1224.04 o 
  -6  22   3      263.44      -46.29   1053.66 o 
  -5  22   3    12073.06    10112.21   1250.07 o 
  -4  22   3      594.21      742.86   1475.25 o 
  -3  22   3   127037.63   121233.53   3191.87 o 
  -2  22   3    20080.57    21518.75   1217.25 o 
  -1  22   3    89521.94    80295.16   2881.76 o 
   0  22   3      576.29     1534.76   1511.91 o 
   1  22   3   142724.69   130840.55   3362.76 o 
   2  22   3       10.67      206.48    984.28 o 
   3  22   3    45392.23    40264.54   1783.56 o 
   4  22   3    13645.22    15795.71   1733.19 o 
   5  22   3    35413.24    37693.44   2070.22 o 
   6  22   3     1518.37      917.03   1238.95 o 
   7  22   3     7327.02    10218.68   1912.43 o 
   8  22   3     8822.73    11308.41   2267.37 o 
   9  22   3       54.45      -73.06   2903.08 o 
  10  22   3     4933.98     4604.42   4584.18 o 
  11  22   3        8.06    -1483.33   2260.31 o 
 -11  23   3       43.72    -2364.29   4012.04 o 
 -10  23   3     3815.30     4925.06   2016.46 o 
  -9  23   3       30.16     -802.48   1462.13 o 
  -8  23   3       76.44     2777.04   2458.08 o 
  -7  23   3      336.23     1143.10   1254.52 o 
  -6  23   3     4299.67     1059.92   1498.48 o 
  -5  23   3      568.30     -595.17   1646.53 o 
  -4  23   3     3247.34     2049.29    989.27 o 
  -3  23   3    84930.66    71102.48   2336.82 o 
  -2  23   3    25856.52    22777.71   1476.78 o 
  -1  23   3    16771.16    16647.54   1616.22 o 
   0  23   3      363.86     -413.89   1504.52 o 
   1  23   3     2424.04     2606.69   1075.33 o 
   2  23   3     2073.00     1899.73   1018.49 o 
   3  23   3    14050.10    18719.64   1253.47 o 
   4  23   3    43894.25    46069.38   1738.16 o 
   5  23   3     7708.12     8160.68   1354.28 o 
   6  23   3      656.02     1268.44   1178.16 o 
   7  23   3     3257.24     1771.14   1213.90 o 
   8  23   3      280.98     1618.31   1725.50 o 
   9  23   3       43.44     3133.48   1853.62 o 
  10  23   3      399.77    -1723.48   1723.48 o 
  11  23   3        6.55      303.73   2486.34 o 
 -11  24   3      119.99     -128.80   1730.02 o 
 -10  24   3        9.44     3507.93   1854.21 o 
  -9  24   3     2598.17     2818.91   1839.29 o 
  -8  24   3     1757.31     1050.77   1517.92 o 
  -7  24   3     4136.38     2643.91   1802.54 o 
  -6  24   3     4088.21     1743.51   1960.95 o 
  -5  24   3       73.56     -494.53    981.82 o 
  -4  24   3     1237.46     1954.50    979.26 o 
  -3  24   3     6992.23     7671.09    935.47 o 
  -2  24   3      219.45     1491.75    809.13 o 
  -1  24   3      980.70     2494.54   1364.93 o 
   0  24   3    23947.43    24427.94   3595.30 o 
   1  24   3   149446.16   157699.86   3874.23 o 
   2  24   3    19121.11    17637.08   1442.22 o 
   3  24   3    18176.27    18317.25   2586.81 o 
   4  24   3     1520.95     2110.17    851.26 o 
   5  24   3    20854.81    24507.12   1874.93 o 
   6  24   3       64.18    -1059.67   1059.67 o 
   7  24   3       83.81     1064.36   1249.11 o 
   8  24   3        4.74     -317.88   2811.25 o 
   9  24   3      266.78      405.98   1678.47 o 
  10  24   3     1531.15     2533.86   1848.10 o 
  11  24   3      734.39     1151.34   2302.69 o 
 -11  25   3      703.54    -1506.45   1506.45 o 
 -10  25   3      237.42    -1454.33   1454.33 o 
  -9  25   3      498.32    -1465.64   1465.64 o 
  -8  25   3     2837.52     1406.90   1756.23 o 
  -7  25   3      754.01     -152.95   1192.84 o 
  -6  25   3     1518.79     1613.13   1223.16 o 
  -5  25   3     1578.25     -585.81    920.79 o 
  -4  25   3     3570.83     1937.14   1019.92 o 
  -3  25   3    15904.72    13089.69   1083.02 o 
  -2  25   3      261.74      744.15    797.92 o 
  -1  25   3      109.04      662.48   1120.08 o 
   0  25   3       16.14     1978.65   1222.07 o 
   1  25   3     3355.57     3483.60   1094.88 o 
   2  25   3     5779.12     6933.88   1204.64 o 
   3  25   3      256.63     1299.11    854.26 o 
   4  25   3      761.85     -230.49    807.52 o 
   5  25   3    30203.51    32553.13   2099.58 o 
   6  25   3      593.05    -1106.35   1106.35 o 
   7  25   3     5193.95     6734.27   1480.76 o 
   8  25   3       41.82    -1160.29   1600.05 o 
   9  25   3       91.22      977.68   2034.27 o 
  10  25   3      571.98      838.71   1805.67 o 
  11  25   3      928.15      395.55   2288.56 o 
 -11  26   3      155.38     4951.48   2465.15 o 
 -10  26   3     5724.87     6990.26   2108.44 o 
  -9  26   3     2437.65     2155.94   1866.19 o 
  -8  26   3    10390.05     8480.65   1660.97 o 
  -7  26   3     4682.41     5326.13   1519.74 o 
  -6  26   3     4881.79     3853.01   1348.08 o 
  -5  26   3      652.60     -724.98    991.32 o 
  -4  26   3     9381.92    12416.16   1548.65 o 
  -3  26   3    34307.47    40712.34   2653.60 o 
  -2  26   3     1194.41      446.65    815.11 o 
  -1  26   3    17841.31    18275.49   1444.19 o 
   0  26   3     9703.18    10397.76   1584.04 o 
   1  26   3   123453.44   106332.35   3047.59 o 
   2  26   3     7272.41     5195.92   1164.93 o 
   3  26   3      409.45     1532.30    897.83 o 
   4  26   3      486.57      175.53    850.70 o 
   5  26   3    21655.19    23169.39   1904.61 o 
   6  26   3      754.28     1158.27   1217.05 o 
   7  26   3      576.95     -837.32   2433.36 o 
   8  26   3     1590.03     -122.90   2892.48 o 
   9  26   3        5.31    -1509.81   1737.61 o 
  10  26   3     4295.13     2357.11   4259.26 o 
  11  26   3     1281.05     4774.90   2775.94 o 
 -11  27   3     1137.13       35.32   1984.83 o 
 -10  27   3      910.06     1299.68   2083.72 o 
  -9  27   3      737.27     2023.63   1816.05 o 
  -8  27   3      191.63      912.55   1288.59 o 
  -7  27   3     7191.29     5351.12   1474.53 o 
  -6  27   3     7282.09     8325.81   1534.07 o 
  -5  27   3      122.49     -184.96    988.32 o 
  -4  27   3      938.44     -341.86    928.03 o 
  -3  27   3    17156.77    24520.76   2324.23 o 
  -2  27   3     6918.11     6289.34    971.57 o 
  -1  27   3    18544.46    22529.04   1542.32 o 
   0  27   3     2860.55     2356.40   1039.72 o 
   1  27   3     4034.68     3111.13   1271.34 o 
   2  27   3    13830.08    15330.71   1453.84 o 
   3  27   3     2639.58     1735.92    891.62 o 
   4  27   3    14293.17    14478.06   1292.19 o 
   5  27   3     2764.73     3030.38   1551.70 o 
   6  27   3     1064.62     2279.39   1882.47 o 
   7  27   3       14.69    -1094.16   2048.40 o 
   8  27   3     1743.15      211.75   3909.62 o 
   9  27   3     3031.45     2974.50   2306.22 o 
  10  27   3       89.03    -1719.38   1746.98 o 
 -11  28   3      812.57     3093.79   2387.45 o 
 -10  28   3    10768.31     9578.04   2938.40 o 
  -9  28   3     3652.91      254.28   2295.62 o 
  -8  28   3    22604.36    22175.09   2430.61 o 
  -7  28   3     3656.82     5118.85   1519.75 o 
  -6  28   3    12777.13    15078.58   1801.13 o 
  -5  28   3     1618.80     1639.11   1110.01 o 
  -4  28   3     5575.16     5663.26   1200.58 o 
  -3  28   3     2381.68     2500.12    839.96 o 
  -2  28   3     4648.68     3558.77    899.23 o 
  -1  28   3     5191.14     5203.92    994.29 o 
   0  28   3     3150.36     3417.91   1081.68 o 
   1  28   3    84724.45    81033.42   2659.68 o 
   2  28   3     1678.81     2177.42   1443.64 o 
   3  28   3      215.35      396.50    879.07 o 
   4  28   3      115.73     -373.40    864.84 o 
   5  28   3      552.98    -1017.40   1017.40 o 
   6  28   3     7139.73     8951.85   1575.99 o 
   7  28   3       10.97      132.12   1734.55 o 
   8  28   3    14287.46    22047.88   2813.13 o 
   9  28   3     4535.03     2137.31   1827.82 o 
  10  28   3     9451.67    13066.82   5972.15 o 
 -11  29   3      113.72    -1801.18   1801.18 o 
 -10  29   3     5876.85     5806.16   2677.05 o 
  -9  29   3     1482.31     1193.72   2027.21 o 
  -8  29   3    15059.26    13087.85   2101.59 o 
  -7  29   3     1951.05      373.60   1473.26 o 
  -6  29   3     1456.55     2120.09   1606.28 o 
  -5  29   3     1710.41      513.90   1135.41 o 
  -4  29   3    16004.36    18235.02   1587.13 o 
  -3  29   3    17000.85    15896.14   1238.60 o 
  -2  29   3     6981.73     7812.04   1016.10 o 
  -1  29   3    16688.02    17192.23   1286.32 o 
   0  29   3     5247.75     3373.85   1172.45 o 
   1  29   3       67.53      795.60   1429.37 o 
   2  29   3     2794.19     4102.97   1189.47 o 
   3  29   3    16322.63    18509.09   1389.49 o 
   4  29   3     5070.29     3943.11   1148.41 o 
   5  29   3    10256.48    10326.88   1587.81 o 
   6  29   3     5921.76     7848.70   1535.85 o 
   7  29   3     7673.21     9112.57   2336.70 o 
   8  29   3     4822.46     6601.70   2588.76 o 
   9  29   3      168.59     2169.44   1974.24 o 
  10  29   3     2773.40      643.53   1964.15 o 
 -10  30   3     4611.01     3383.39   2401.57 o 
  -9  30   3        4.25     -981.82   2232.05 o 
  -8  30   3     3547.57     2852.38   4262.79 o 
  -7  30   3    14169.31    12205.09   2666.45 o 
  -6  30   3      935.51      471.82   2726.49 o 
  -5  30   3     1076.92      140.43   1378.71 o 
  -4  30   3     4579.43     4995.62   1498.85 o 
  -3  30   3    11360.76    11717.70   1163.29 o 
  -2  30   3       25.44     -761.66    764.70 o 
  -1  30   3      562.25     1265.60    965.45 o 
   0  30   3    13974.91    13806.74   1225.28 o 
   1  30   3    80950.23    86614.52   2835.19 o 
   2  30   3    31108.94    29991.92   1891.04 o 
   3  30   3      928.71     2185.58   1141.90 o 
   4  30   3      112.39      763.38   1093.67 o 
   5  30   3     3574.71     3755.37   1233.14 o 
   6  30   3    12961.28    14270.72   1809.15 o 
   7  30   3     1522.77      826.47   1795.18 o 
   8  30   3       80.49    -1324.23   1844.04 o 
   9  30   3      915.87     2024.39   1922.10 o 
  10  30   3      308.44     1055.90   1923.26 o 
 -10  31   3      649.52    -1398.56   2203.80 o 
  -9  31   3        2.14      452.06   2338.00 o 
  -8  31   3      313.38     2232.56   1793.27 o 
  -7  31   3      102.29      820.53   1627.12 o 
  -6  31   3     2124.84     1476.41   1635.86 o 
  -5  31   3    20899.16    23045.36   2984.48 o 
  -4  31   3     1423.55    -1324.59   1324.59 o 
  -3  31   3     2605.61     2607.14   1078.24 o 
  -2  31   3        7.00      970.29   1019.81 o 
  -1  31   3     4393.18     2151.37   1135.83 o 
   0  31   3     2884.64     1024.59   1842.28 o 
   1  31   3      330.09     1723.71   1097.10 o 
   2  31   3     2463.05     4128.78   1216.72 o 
   3  31   3     1878.17     4273.71   1212.61 o 
   4  31   3     1907.97     1474.48   1204.28 o 
   5  31   3     5887.85     5923.87   1340.88 o 
   6  31   3     5488.72     4289.17   1474.60 o 
   7  31   3    15445.21    16815.39   2646.79 o 
   8  31   3      288.27    -1216.82   1897.92 o 
   9  31   3      103.19       40.37   2316.81 o 
  10  31   3      374.86      352.94   3090.26 o 
 -10  32   3      446.24      197.78   2281.50 o 
  -9  32   3       40.02      120.08   2380.38 o 
  -8  32   3     3030.86     2788.22   1813.03 o 
  -7  32   3       27.40      387.38   1578.09 o 
  -6  32   3      202.09     1574.56   1698.01 o 
  -5  32   3      135.17     1432.73   1614.65 o 
  -4  32   3      885.40      234.11   1305.42 o 
  -3  32   3    26523.36    27155.78   1786.41 o 
  -2  32   3     2880.66     1650.25   1073.69 o 
  -1  32   3        2.55      360.10   1032.18 o 
   0  32   3       54.10      225.91   1618.23 o 
   1  32   3   163674.50   154938.38   4121.18 o 
   2  32   3      765.49     -309.36   1082.96 o 
   3  32   3      814.24     -112.37   1135.90 o 
   4  32   3     1972.17     3455.00   1449.02 o 
   5  32   3    25281.41    31312.79   2517.34 o 
   6  32   3     6875.70     2373.07   1646.62 o 
   7  32   3       10.76     2585.10   1928.58 o 
   8  32   3     2500.01     6428.45   2821.85 o 
   9  32   3      429.41     3721.31   3722.44 o 
  10  32   3      812.96     2556.87   3037.29 o 
 -10  33   3     1923.37      663.96   2352.13 o 
  -9  33   3       34.77    -1250.23   2295.62 o 
  -8  33   3      219.71      856.20   1690.10 o 
  -7  33   3      424.53      412.03   1692.09 o 
  -6  33   3       16.06     3402.97   1852.98 o 
  -5  33   3     7490.35     5868.54   1678.47 o 
  -4  33   3     1016.02     1249.64   1387.95 o 
  -3  33   3    33446.24    41411.56   2151.49 o 
  -2  33   3     2474.68     1895.88   1117.97 o 
  -1  33   3    43855.22    50021.52   2207.04 o 
   0  33   3      163.36     1353.32   1720.49 o 
   1  33   3      100.07      314.06   1065.09 o 
   2  33   3      751.83     2734.03   1234.92 o 
   3  33   3    36425.88    36367.93   2293.92 o 
   4  33   3     2822.47     1489.03   1536.01 o 
   5  33   3    13204.31    15060.82   1713.82 o 
   6  33   3      729.35     2245.70   1478.75 o 
   7  33   3     1528.30     5004.81   2115.58 o 
   8  33   3     1096.63     1616.13   2034.27 o 
   9  33   3      829.94     1424.67   1964.31 o 
  10  33   3       13.25     2674.20   2185.90 o 
 -10  34   3     2998.60      692.22   2366.26 o 
  -9  34   3     3867.72     3263.32   2747.68 o 
  -8  34   3      486.09     2910.41   1889.03 o 
  -7  34   3      266.97      249.95   1797.65 o 
  -6  34   3     2858.08     3497.37   1848.14 o 
  -5  34   3    20066.82    18800.00   2158.72 o 
  -4  34   3      281.89     2720.00   1504.57 o 
  -3  34   3    10755.17    11175.43   1460.39 o 
  -2  34   3     6612.80     7561.82   2062.38 o 
  -1  34   3     6994.65     8162.42   1623.68 o 
   0  34   3       45.25     -602.34   1294.30 o 
   1  34   3    12558.73    14556.23   1574.64 o 
   2  34   3      857.69     1242.73   1226.26 o 
   3  34   3    23161.39    21713.11   1823.89 o 
   4  34   3       26.50     -604.16   1267.12 o 
   5  34   3     7477.10     6320.58   1452.93 o 
   6  34   3      248.66     -561.80   1375.09 o 
   7  34   3     8713.79     9210.48   2373.02 o 
   8  34   3     4721.29     1497.59   2486.34 o 
   9  34   3     1132.00     4651.45   2254.59 o 
  10  34   3      192.41     2507.09   2185.74 o 
 -10  35   3     1184.31    -1808.24   2295.62 o 
  -9  35   3     6404.33    10291.45   3291.57 o 
  -8  35   3    24796.46    22260.66   3542.32 o 
  -7  35   3       48.23     1634.65   1770.53 o 
  -6  35   3      898.64      610.25   1610.29 o 
  -5  35   3    21423.90    22630.43   2298.19 o 
  -4  35   3     7443.99     8007.04   1792.63 o 
  -3  35   3    11191.12    12721.82   1517.31 o 
  -2  35   3     6281.23     5974.28   1329.67 o 
  -1  35   3        0.21    -1140.16   1702.37 o 
   0  35   3      496.99     1207.16   1422.94 o 
   1  35   3     1466.95     1087.33   1207.43 o 
   2  35   3      875.55     1383.65   1254.99 o 
   3  35   3     3367.01     1301.99   1256.37 o 
   4  35   3    12537.88    13875.79   1776.38 o 
   5  35   3     5840.83     5101.00   1695.19 o 
   6  35   3      229.25      823.96   1416.64 o 
   7  35   3     6623.98    13913.37   2642.47 o 
   8  35   3     6665.62     7980.43   2423.45 o 
   9  35   3      116.52     2188.27   2224.93 o 
 -10  36   3      194.77    -1377.37   2408.64 o 
  -9  36   3     3832.74     2373.32   2620.54 o 
  -8  36   3     5774.20     2043.76   1897.78 o 
  -7  36   3      479.86      272.92   1818.84 o 
  -6  36   3      330.08    -1705.82   1705.82 o 
  -5  36   3    17274.58    17225.00   2851.27 o 
  -4  36   3     8473.43     8825.06   1895.93 o 
  -3  36   3    21302.82    23919.37   1871.16 o 
  -2  36   3       92.87     -616.66   1102.79 o 
  -1  36   3    11177.93    14049.10   2536.44 o 
   0  36   3     1775.01     1211.77   1256.02 o 
   1  36   3     3090.23     5088.22   1373.13 o 
   2  36   3      288.34     1113.32   1691.39 o 
   3  36   3     8644.22     7600.90   1545.95 o 
   4  36   3     2300.45     2635.21   1545.59 o 
   5  36   3     1826.78     3415.87   2744.38 o 
   6  36   3      479.48     -767.19   1397.49 o 
   7  36   3     4123.99     5649.35   2219.54 o 
   8  36   3     1090.39      625.18   2035.33 o 
   9  36   3       38.88      226.05   2669.99 o 
  -9  37   3      653.15    -1356.18   2352.13 o 
  -8  37   3     2456.29     -154.47   1812.72 o 
  -7  37   3       24.91    -1632.47   1981.30 o 
  -6  37   3      490.65       27.26   1777.71 o 
  -5  37   3     1644.90    -1469.39   1469.39 o 
  -4  37   3    18534.38    23428.65   2381.13 o 
  -3  37   3     2387.64      636.01   1173.33 o 
  -2  37   3     1388.37     -517.02   1158.92 o 
  -1  37   3    10682.04    13317.11   4545.33 o 
   0  37   3     3658.45     4122.12   1333.76 o 
   1  37   3        3.23        8.10   1217.52 o 
   2  37   3      745.47    -1181.91   1181.91 o 
   3  37   3     1145.61      443.26   1416.40 o 
   4  37   3      116.80     -923.76   1329.64 o 
   5  37   3      466.02     -339.19   1484.14 o 
   6  37   3    19668.46    23292.29   2471.63 o 
   7  37   3     2293.81     2325.67   2041.89 o 
   8  37   3     2988.37     5318.14   2272.40 o 
   9  37   3        4.30      341.57   2101.38 o 
  -9  38   3     1448.66     2069.59   2726.49 o 
  -8  38   3        0.44      391.67   2217.92 o 
  -7  38   3       10.82    -1613.16   1613.16 o 
  -6  38   3     3053.49     6029.25   2081.77 o 
  -5  38   3     1018.61      200.49   1542.98 o 
  -4  38   3    10908.34    12391.73   2030.57 o 
  -3  38   3    15378.17    17601.73   1772.59 o 
  -2  38   3    21290.56    24446.17   3141.72 o 
  -1  38   3     3577.04     3452.90   1992.62 o 
   0  38   3     2648.82     4394.57   1412.67 o 
   1  38   3     2803.02     1969.22   1363.96 o 
   2  38   3      519.64     1531.75   1373.90 o 
   3  38   3      647.52     1180.64   1701.69 o 
   4  38   3    15877.16    21597.15   2156.09 o 
   5  38   3     2799.64     2252.03   1635.21 o 
   6  38   3    11621.43    12340.79   2378.95 o 
   7  38   3       93.31    -1693.34   1693.34 o 
   8  38   3     1238.40     3163.02   2220.89 o 
   9  38   3        2.14     2623.64   2319.80 o 
  -9  39   3      550.56      -63.57   2260.31 o 
  -8  39   3      719.74    -1081.51   1849.68 o 
  -7  39   3       52.29     1547.66   1926.81 o 
  -6  39   3     1632.87     1920.62   1858.90 o 
  -5  39   3    10463.15    12907.58   2109.09 o 
  -4  39   3      556.44     1135.49   1337.58 o 
  -3  39   3       32.59     -542.29   1211.44 o 
  -2  39   3     6046.36     7643.19   1857.13 o 
  -1  39   3    15598.15    18225.25   2931.48 o 
   0  39   3       36.68     1671.11   1361.41 o 
   1  39   3     1146.64     1137.61   1457.92 o 
   2  39   3      845.41     -466.35   1200.64 o 
   3  39   3    14985.51    16527.71   2414.21 o 
   4  39   3    10258.62    11479.19   1914.97 o 
   5  39   3      232.68     1539.80   1623.61 o 
   6  39   3      524.31     2153.99   1892.17 o 
   7  39   3     2209.00     -863.11   1922.42 o 
   8  39   3        0.52      210.35   2041.10 o 
   9  39   3       37.13    -1685.57   1920.31 o 
  -9  40   3      827.16     1059.52   2578.16 o 
  -8  40   3       58.53      -42.40   1911.33 o 
  -7  40   3     7559.60     5524.10   2204.94 o 
  -6  40   3      368.31     3547.37   2088.82 o 
  -5  40   3     8259.23     7014.78   1950.02 o 
  -4  40   3      135.91    -1112.68   1782.12 o 
  -3  40   3     1605.90     1511.83   1541.27 o 
  -2  40   3     3559.08     4498.85   1737.27 o 
  -1  40   3     3196.41     2402.29   2162.90 o 
   0  40   3        0.97      789.38   1365.57 o 
   1  40   3     2187.91      291.13   1352.30 o 
   2  40   3      698.04      484.87   1248.97 o 
   3  40   3     4103.22     4046.78   1428.40 o 
   4  40   3     1297.57    -1388.40   2197.07 o 
   5  40   3      105.13     2087.73   1668.67 o 
   6  40   3     1755.62     1632.88   2839.51 o 
   7  40   3     2877.78     2359.19   3270.38 o 
   8  40   3      202.27     1443.32   2092.58 o 
  -9  41   3      500.28     1924.58   1970.26 o 
  -8  41   3     2767.74     3119.37   2104.25 o 
  -7  41   3     2065.59      842.17   2172.01 o 
  -6  41   3     1162.65     2734.04   2016.31 o 
  -5  41   3     1143.15     2110.50   1809.37 o 
  -4  41   3      216.13     -348.79   1461.43 o 
  -3  41   3     1514.85     2521.03   1286.64 o 
  -2  41   3      119.02      832.13   1413.85 o 
  -1  41   3    32735.96    25575.99   3281.50 o 
   0  41   3    19844.17    22483.97   2469.48 o 
   1  41   3     3616.19     4442.09   1402.92 o 
   2  41   3    12304.25    16601.42   1788.43 o 
   3  41   3    60132.69    51802.87   2969.26 o 
   4  41   3       53.06     -761.56   1844.98 o 
   5  41   3        0.16     1551.73   1646.08 o 
   6  41   3        0.13      984.91   4562.99 o 
   7  41   3       78.59    -2634.67   2634.67 o 
   8  41   3     1537.03     3951.87   3171.49 o 
  -8  42   3      134.81    -1811.21   1811.21 o 
  -7  42   3      314.97     -203.22   1906.92 o 
  -6  42   3      484.87    -1597.03   1597.03 o 
  -5  42   3     6753.23     8954.36   2021.47 o 
  -4  42   3     1408.17      938.29   1544.29 o 
  -3  42   3      323.46       72.79   1402.72 o 
  -2  42   3     2262.04     1447.81   1463.01 o 
  -1  42   3    13088.61    16147.42   2476.12 o 
   0  42   3       26.49      933.87   1339.52 o 
   1  42   3    14377.36    14001.11   1725.04 o 
   2  42   3      981.66     1396.81   1330.25 o 
   3  42   3     4690.94     8068.00   1834.07 o 
   4  42   3     7158.52     7276.75   2099.08 o 
   5  42   3      460.38      175.70   1604.59 o 
   6  42   3      829.20     -437.93   2832.45 o 
   7  42   3     2741.56      -98.89   3037.29 o 
   8  42   3     2596.17     4211.78   2345.34 o 
  -8  43   3       36.56      357.76   2002.46 o 
  -7  43   3       23.95      131.41   1905.82 o 
  -6  43   3      269.17      233.12   2256.77 o 
  -5  43   3     7527.12     5595.84   2397.79 o 
  -4  43   3      241.16      373.58   1543.04 o 
  -3  43   3     2332.56     2135.39   1513.46 o 
  -2  43   3     1027.62      840.38   1453.07 o 
  -1  43   3     1150.53     2493.55   1968.65 o 
   0  43   3       32.55     -754.98   1270.65 o 
   1  43   3       50.78      356.39   1299.36 o 
   2  43   3      190.05      424.63   1319.22 o 
   3  43   3      309.16     1367.43   1564.32 o 
   4  43   3       20.42      636.63   1722.14 o 
   5  43   3     2114.82     1795.15   1744.22 o 
   6  43   3     1493.13     5057.43   3341.01 o 
   7  43   3     1164.63     2917.21   3291.57 o 
   8  43   3      327.36     1688.17   3319.82 o 
  -8  44   3     1090.05     -144.23   1998.46 o 
  -7  44   3      809.32     2153.99   3019.63 o 
  -6  44   3     1218.51      602.32   1953.47 o 
  -5  44   3     9620.19    10652.91   2196.59 o 
  -4  44   3      246.03     1493.43   1595.16 o 
  -3  44   3      996.09      -48.05   1482.76 o 
  -2  44   3     4058.95     3197.36   1861.65 o 
  -1  44   3      676.67     1829.70   1956.27 o 
   0  44   3     1024.47     1906.29   1385.30 o 
   1  44   3    23075.82    22975.42   2050.11 o 
   2  44   3     5068.58     4873.17   1529.51 o 
   3  44   3     2506.82      601.51   1595.59 o 
   4  44   3     4642.14     5209.55   2213.51 o 
   5  44   3      139.96       79.56   1697.77 o 
   6  44   3      316.88     -204.84   2832.45 o 
   7  44   3     5537.99     8122.97   3814.27 o 
   8  44   3       13.09     -890.00   3150.30 o 
  -8  45   3     1082.44      163.17   2139.84 o 
  -7  45   3     3494.49     3968.03   2353.18 o 
  -6  45   3     7697.47     7469.90   2624.07 o 
  -5  45   3       85.61     -351.11   1731.35 o 
  -4  45   3     1656.29     1462.82   2092.13 o 
  -3  45   3      408.43      412.56   1572.92 o 
  -2  45   3     2273.99     2682.37   1660.00 o 
  -1  45   3      511.84     -294.30   1852.53 o 
   0  45   3        8.13    -1608.33   1608.33 o 
   1  45   3       12.87    -1301.50   1301.50 o 
   2  45   3      153.03     1147.69   1428.25 o 
   3  45   3     1349.62      722.33   1606.18 o 
   4  45   3     2981.19    -1026.50   1866.86 o 
   5  45   3      430.45      968.94   1780.04 o 
   6  45   3     2654.40     -868.80   2867.76 o 
   7  45   3        0.02    -2330.94   2966.65 o 
  -7  46   3     1347.63     -859.70   2017.12 o 
  -6  46   3     7895.75     9949.60   2591.76 o 
  -5  46   3      878.91      650.64   1794.68 o 
  -4  46   3      285.53     1241.80   2221.26 o 
  -3  46   3     6194.14     4691.55   2148.13 o 
  -2  46   3     2739.34     2264.51   1811.69 o 
  -1  46   3     5518.63     6071.65   2242.42 o 
   0  46   3     1236.71     1474.30   1573.79 o 
   1  46   3    13800.37     9894.71   1699.27 o 
   2  46   3     2352.50      552.10   1411.16 o 
   3  46   3      818.79     1895.45   1661.43 o 
   4  46   3     7709.63     8677.82   2066.75 o 
   5  46   3     3648.98     3907.06   1952.67 o 
   6  46   3      123.28     4697.20   3404.58 o 
   7  46   3      232.86    -1172.53   2804.19 o 
  -7  47   3      691.82      294.35   2275.85 o 
  -6  47   3      139.63     -174.25   3973.19 o 
  -5  47   3      146.99     2108.23   1848.82 o 
  -4  47   3     2852.34     1324.45   2353.31 o 
  -3  47   3     2021.25      160.51   1959.11 o 
  -2  47   3     3339.78     2874.44   1670.69 o 
  -1  47   3     8888.24    10401.18   2434.59 o 
   0  47   3     6132.58     5576.51   1798.00 o 
   1  47   3      134.69    -1260.58   1319.94 o 
   2  47   3     1221.86      112.22   1499.49 o 
   3  47   3     9246.21     8275.28   1903.95 o 
   4  47   3     7648.81     6611.94   2050.13 o 
   5  47   3     2807.66     6159.83   2009.27 o 
   6  47   3     3143.80     -628.65   2952.52 o 
   7  47   3     1293.43     1610.47   3376.33 o 
  -7  48   3     1410.42     2198.83   2189.31 o 
  -6  48   3       34.72     -832.87   2088.32 o 
  -5  48   3      142.61     2996.00   2542.90 o 
  -4  48   3      622.55     -722.12   2620.90 o 
  -3  48   3     6915.93     7032.67   4309.29 o 
  -2  48   3     3347.67      748.16   1550.52 o 
  -1  48   3      889.94      325.93   2080.85 o 
   0  48   3     9683.87    13634.66   2128.97 o 
   1  48   3    13115.49    15351.46   1964.33 o 
   2  48   3     8925.48     8918.78   1774.25 o 
   3  48   3     2330.90     2798.51   1745.96 o 
   4  48   3     1770.25     4371.13   1978.77 o 
   5  48   3     5437.45     6486.76   2348.06 o 
   6  48   3      715.77      155.40   2797.13 o 
   7  48   3       63.71    -2712.37   3051.41 o 
  -7  49   3      196.68      764.80   2116.51 o 
  -6  49   3       19.21    -1063.53   2652.33 o 
  -5  49   3      696.86      -77.17   2526.43 o 
  -4  49   3      996.93    -1085.91   3184.46 o 
  -3  49   3      963.34    -1127.80   1889.93 o 
  -2  49   3        2.67     1218.46   1645.84 o 
  -1  49   3       39.80    -1496.45   1496.45 o 
   0  49   3      907.60     -140.95   1705.57 o 
   1  49   3      139.02     -683.79   1425.26 o 
   2  49   3       20.91    -1358.34   1358.34 o 
   3  49   3      138.72     -348.78   1672.69 o 
   4  49   3        0.13    -1647.82   1647.82 o 
   5  49   3      115.67      413.57   1896.50 o 
   6  49   3      305.73    -2549.91   2549.91 o 
  -6  50   3      365.75    -2150.82   2150.82 o 
  -5  50   3     3092.21     2488.13   2412.99 o 
  -4  50   3     2057.27    -1954.00   1954.00 o 
  -3  50   3    10247.43    11111.84   2645.32 o 
  -2  50   3      423.32     1396.80   1725.69 o 
  -1  50   3     8376.58     7634.98   1952.35 o 
   0  50   3       95.09     1761.60   1740.31 o 
   1  50   3     2883.51        8.28   1478.24 o 
   2  50   3      308.41     2380.87   1576.37 o 
   3  50   3     2949.12     2799.51   1799.49 o 
   4  50   3       29.89     1050.86   2941.45 o 
   5  50   3     6997.29     6214.03   2125.33 o 
   6  50   3      848.53     3870.77   3425.77 o 
  -6  51   3      439.19     2429.83   3545.85 o 
  -5  51   3      263.87     1078.49   3372.80 o 
  -4  51   3        8.01      150.24   3860.39 o 
  -3  51   3    14275.50    14312.59   2769.87 o 
  -2  51   3      348.17     -238.15   1717.28 o 
  -1  51   3      753.35     2786.58   1786.20 o 
   0  51   3     1173.54     -123.58   1694.37 o 
   1  51   3       49.86     2590.71   1594.23 o 
   2  51   3      191.12     -874.17   1474.00 o 
   3  51   3     1478.92    -1611.64   1611.64 o 
   4  51   3       35.41    -1658.09   1658.09 o 
   5  51   3     7747.81    11490.55   2382.34 o 
   6  51   3       93.92    -2345.07   2345.07 o 
  -5  52   3      129.98     2383.68   2594.43 o 
  -4  52   3      820.81      599.39   2189.45 o 
  -3  52   3     2845.90     3483.03   2396.72 o 
  -2  52   3        8.88     -910.81   1693.89 o 
  -1  52   3      451.30     1481.79   1520.21 o 
   0  52   3        0.14     -648.23   2192.53 o 
   1  52   3    11131.01     8603.09   1886.41 o 
   2  52   3      251.44    -1145.96   2206.08 o 
   3  52   3     1468.62     3995.93   2137.94 o 
   4  52   3     1997.16     -873.14   1819.92 o 
   5  52   3      519.06      868.20   2205.81 o 
  -5  53   3      319.85     2316.81   3312.76 o 
  -4  53   3     2961.36     2544.17   2363.03 o 
  -3  53   3       24.40    -1318.29   2977.85 o 
  -2  53   3      566.76     -495.92   2302.67 o 
  -1  53   3      797.00    -1741.44   1741.44 o 
   0  53   3        0.19     1389.42   1853.07 o 
   1  53   3       87.93     1344.00   1617.48 o 
   2  53   3      165.40      248.26   1502.81 o 
   3  53   3      517.67     -944.75   1662.32 o 
   4  53   3      557.49    -1668.58   1862.61 o 
   5  53   3     1133.43     -968.89   1974.31 o 
  -5  54   3      278.40     3673.00   3814.27 o 
  -4  54   3     5978.20    11025.52   3216.71 o 
  -3  54   3     6447.95     5416.25   2444.69 o 
  -2  54   3     2072.22     2736.83   1901.68 o 
  -1  54   3     3219.50     5685.95   1766.58 o 
   0  54   3      288.41     2232.89   1928.96 o 
   1  54   3     3013.97     5058.02   1772.53 o 
   2  54   3      480.39     2667.51   1694.02 o 
   3  54   3     1886.24     3161.12   1957.03 o 
   4  54   3      494.82     1575.17   2319.34 o 
  -4  55   3     5419.01     5241.08   3870.77 o 
  -3  55   3      792.30     1980.99   2931.33 o 
  -2  55   3      159.55     -976.15   1944.90 o 
  -1  55   3      997.75     3053.76   1646.76 o 
   0  55   3      296.73     -355.59   1786.19 o 
   1  55   3       22.60     -748.59   1534.56 o 
   2  55   3     1636.82    -1614.31   2084.28 o 
   3  55   3     2396.74     2867.49   2207.34 o 
   4  55   3      105.34     2898.23   2581.29 o 
  -3  56   3     8331.44     2768.87   3687.12 o 
  -2  56   3        0.29    -2186.35   2186.35 o 
  -1  56   3      560.00    -1159.11   1774.91 o 
   0  56   3     3337.49      440.11   4103.87 o 
   1  56   3     7337.30     2752.46   2053.09 o 
   2  56   3     1632.28     3012.63   3457.56 o 
   3  56   3      556.12    -2034.27   2034.27 o 
  -3  57   3     8248.75    12798.98   4308.71 o 
  -2  57   3       83.78     2224.69   2345.04 o 
  -1  57   3      797.77     1573.55   1921.94 o 
   0  57   3      175.29    -3404.58   3404.58 o 
   1  57   3       63.99      307.61   1925.42 o 
   2  57   3      576.36    -1606.34   2224.99 o 
  -2  58   3     1550.40      557.95   2411.39 o 
  -1  58   3     1929.26     -754.44   1850.71 o 
   0  58   3       62.83      610.63   3648.27 o 
   1  58   3     7552.52    11108.54   2422.76 o 
 -10   0   4       59.31      277.40   1146.06 o 
  -8   0   4     3876.09     3325.60   1190.19 o 
  -6   0   4     9244.64    13913.64   1232.57 o 
  -4   0   4      585.97     1373.79   1225.99 o 
  -2   0   4   239237.23   221556.73   6213.51 o 
   4   0   4     1001.27     4054.42   1850.62 o 
   6   0   4    64722.50    66908.41   2977.63 o 
   8   0   4     8337.89     7920.46   3736.57 o 
  10   0   4        1.28     -995.95   1561.02 o 
  12   0   4      157.91    -1709.36   1942.45 o 
 -12   1   4       70.23     1723.48   1610.47 o 
 -11   1   4      834.86     1086.57    957.22 o 
 -10   1   4       61.25      854.29    844.73 o 
  -9   1   4       93.96     -177.08    757.39 o 
  -8   1   4     3969.12     3395.98    901.83 o 
  -7   1   4     1934.75     1869.65    640.77 o 
  -6   1   4    24152.18    22174.97   1031.01 o 
  -5   1   4    42265.28    41234.17   1831.74 o 
  -4   1   4     8022.52    11096.16   1119.55 o 
  -3   1   4    63380.84    63924.00   1886.67 o 
  -2   1   4     7890.75     6922.10    918.59 o 
  -1   1   4    10261.13     7847.50   1504.52 o 
   4   1   4    27432.92    28608.94   2003.28 o 
   5   1   4    29959.48    27121.32   1722.99 o 
   6   1   4     2193.59     2184.16    822.97 o 
   7   1   4      940.36     2006.56   1304.83 o 
   8   1   4     1344.01     2376.16    963.64 o 
   9   1   4      625.47       -5.29   1011.88 o 
  10   1   4     2647.58     4718.83   1619.93 o 
  11   1   4      665.16      186.89   1426.82 o 
  12   1   4       53.48    -1179.45   1179.45 o 
 -12   2   4      797.58      -49.44   1532.77 o 
 -11   2   4     7333.70     6121.06   1525.77 o 
 -10   2   4      695.74      998.99    834.99 o 
  -9   2   4     2770.22     1986.36    813.32 o 
  -8   2   4     5157.73     6613.32    856.78 o 
  -7   2   4    34394.25    29421.52   1240.78 o 
  -6   2   4    10005.49     9664.97   1111.28 o 
  -5   2   4     1375.32      375.46    727.00 o 
  -4   2   4    26946.13    29649.19   1493.00 o 
  -3   2   4    10565.56    10712.69   1123.51 o 
  -2   2   4   144404.42   146153.23   3115.40 o 
  -1   2   4    14228.26    14776.75   1744.67 o 
   4   2   4     3321.38     2601.95   1248.62 o 
   5   2   4      423.96      469.27    774.91 o 
   6   2   4     1167.86     1269.94    951.21 o 
   7   2   4      171.35     -141.09    789.42 o 
   8   2   4    10060.73    12458.19   1252.92 o 
   9   2   4    10215.64    11018.36   1277.59 o 
  10   2   4        9.50      982.71   1271.42 o 
  11   2   4      663.54     1935.29   1406.85 o 
  12   2   4       66.76     -732.64   1090.90 o 
 -12   3   4       90.55     -452.06   1455.07 o 
 -11   3   4      200.36     1116.28   1309.03 o 
 -10   3   4     3243.03     4189.49   1729.60 o 
  -9   3   4     2871.42     5439.49    934.27 o 
  -8   3   4      658.69     1224.65    908.39 o 
  -7   3   4      796.81     1511.83    647.79 o 
  -6   3   4    14824.29    15183.75   1125.80 o 
  -5   3   4    30522.56    28608.62   1366.54 o 
  -4   3   4    52497.72    47271.54   1824.24 o 
  -3   3   4      101.54       70.75    650.25 o 
  -2   3   4     2510.77     1736.33    632.33 o 
  -1   3   4    49935.04    43143.58   2740.62 o 
   4   3   4     1588.10     1592.88   1191.21 o 
   5   3   4     4615.23     2754.24    855.15 o 
   6   3   4   102302.69   102846.63   2756.12 o 
   7   3   4      257.58     2897.51    914.29 o 
   8   3   4     2528.54     2284.50    946.12 o 
   9   3   4     2344.67      691.03    951.28 o 
  10   3   4     2716.83     3109.38   1744.67 o 
  11   3   4     3088.79      935.77   1272.87 o 
  12   3   4      274.83      213.35   1340.21 o 
 -12   4   4       11.05      155.40   1497.45 o 
 -11   4   4     8331.08     5802.87   2051.93 o 
 -10   4   4      833.27     1032.43   1116.41 o 
  -9   4   4    11666.10    13999.62   1543.86 o 
  -8   4   4     1361.03     1562.46    978.83 o 
  -7   4   4    41641.23    41437.88   1488.26 o 
  -6   4   4      430.14       -2.47    581.84 o 
  -5   4   4     2752.66     2446.88    823.02 o 
  -4   4   4     5919.74     9340.99   1086.01 o 
  -3   4   4      123.70       89.73    676.22 o 
  -2   4   4    61739.38    65360.04   2652.80 o 
  -1   4   4    12318.88    11132.00   1652.85 o 
   4   4   4     1433.58     2794.35   1023.42 o 
   5   4   4    47245.47    45284.64   1698.71 o 
   6   4   4       11.22      940.46    783.40 o 
   7   4   4    17759.26    15539.47   1354.94 o 
   8   4   4     9178.74     7869.77   1168.76 o 
   9   4   4    16746.57    15524.68   1443.13 o 
  10   4   4     2516.34    -1236.10   1236.10 o 
  11   4   4      345.33      707.45   1386.00 o 
  12   4   4       83.15    -2090.78   2090.78 o 
 -12   5   4        2.01     1652.85   1666.97 o 
 -11   5   4       89.84     -558.32   1262.28 o 
 -10   5   4       28.35      777.61   1801.18 o 
  -9   5   4    19458.77    20703.69   2680.61 o 
  -8   5   4     1347.63     1532.03   1025.59 o 
  -7   5   4      322.98     1195.25   1025.92 o 
  -6   5   4    26207.65    29584.83   1649.09 o 
  -5   5   4     4861.94     5425.68   1042.22 o 
  -4   5   4    86744.14    92561.38   2594.74 o 
  -3   5   4      892.13      249.99    703.28 o 
  -2   5   4     9650.98    12351.91    855.57 o 
  -1   5   4    48246.45    42613.82   2783.00 o 
   4   5   4     2521.85     2773.58   1014.15 o 
   5   5   4     1159.72     1448.58    807.56 o 
   6   5   4    10578.21    13791.76   1171.33 o 
   7   5   4    10875.78    10882.82   1321.75 o 
   8   5   4     1681.60     2361.22    992.08 o 
   9   5   4     3517.65     3695.02   1194.23 o 
  10   5   4      442.48      251.70   1151.50 o 
  11   5   4      888.01     3077.10   1705.82 o 
  12   5   4      186.46       56.51   1935.39 o 
 -12   6   4      107.91     -416.74   1497.45 o 
 -11   6   4     1531.99     1483.48   1392.34 o 
 -10   6   4      745.28     -309.75   3344.55 o 
  -9   6   4        4.15      718.31   1069.46 o 
  -8   6   4     1036.33     1063.90   1023.50 o 
  -7   6   4     3492.26     4917.25   1410.40 o 
  -6   6   4     2159.14     2180.99    985.22 o 
  -5   6   4     9390.25     9567.71   1007.31 o 
  -4   6   4    25031.06    25564.68   1600.06 o 
  -3   6   4    43807.16    39190.41   1485.71 o 
  -2   6   4    29949.78    31237.58   1221.68 o 
  -1   6   4     4604.62     3948.47   1398.56 o 
   4   6   4    23583.11    24087.06   2170.83 o 
   5   6   4     7564.62     9284.78   1015.17 o 
   6   6   4    65561.27    63945.08   2085.68 o 
   7   6   4      450.85     -285.18    791.33 o 
   8   6   4        0.91     1231.63    968.75 o 
   9   6   4     3315.42     2987.86   1289.25 o 
  10   6   4      883.86     2828.07   1931.85 o 
  11   6   4     1169.61      663.96   2062.53 o 
  12   6   4      102.21     1546.90   1991.89 o 
 -12   7   4      394.23      678.09   1610.47 o 
 -11   7   4     1156.35     -429.29   2539.31 o 
 -10   7   4       28.49    -1135.47   1787.05 o 
  -9   7   4       38.95     1834.73   1158.00 o 
  -8   7   4      890.53      926.60   1060.98 o 
  -7   7   4     5776.25     5978.20   1143.48 o 
  -6   7   4      197.12     2308.17    904.44 o 
  -5   7   4     2814.33     2292.78    820.61 o 
  -4   7   4    11829.14    16305.13   1258.69 o 
  -3   7   4    38461.34    32046.19   1361.60 o 
  -2   7   4    26123.50    30701.82   1216.43 o 
  -1   7   4    18494.83    15666.74   1977.77 o 
   4   7   4    86677.48   101378.77   2996.99 o 
   5   7   4    32467.73    30462.32   1518.07 o 
   6   7   4    15742.23    15549.58   1329.46 o 
   7   7   4      916.11      603.89    855.83 o 
   8   7   4     2283.70     1607.21   1662.84 o 
   9   7   4      142.33      -55.35   1217.29 o 
  10   7   4      652.60     -974.76   1942.45 o 
  11   7   4     3032.32      162.46   1956.58 o 
  12   7   4       51.27     -536.82   1900.07 o 
 -12   8   4      667.75     -925.44   1230.74 o 
 -11   8   4     1645.18     1169.01   1434.76 o 
 -10   8   4     1749.68     1673.91   1387.77 o 
  -9   8   4       15.07      624.66   1145.99 o 
  -8   8   4        3.29     -850.64    988.08 o 
  -7   8   4      762.28      294.80    895.50 o 
  -6   8   4       82.33      130.88    812.46 o 
  -5   8   4    11616.35    12731.62   1083.64 o 
  -4   8   4     1254.49      611.22    969.57 o 
  -3   8   4      276.98     1279.97    693.35 o 
  -2   8   4   125047.79   125718.66   2778.35 o 
  -1   8   4    36175.04    31531.26   2514.59 o 
   3   8   4       21.80       49.44   1426.82 o 
   4   8   4     1863.03     3647.04   1326.29 o 
   5   8   4     5091.54     5416.73    828.37 o 
   6   8   4     2798.83     2460.57    859.98 o 
   7   8   4     1525.48     1462.81    890.22 o 
   8   8   4        0.03      154.84    873.20 o 
   9   8   4     1510.23     1247.16   1418.48 o 
  10   8   4      211.58       91.82   1758.80 o 
  11   8   4       63.72     1539.83   2246.18 o 
  12   8   4       37.69     -868.80   2133.16 o 
 -12   9   4      116.68      221.01   1415.61 o 
 -11   9   4        0.33    -1097.85   1299.68 o 
 -10   9   4     1261.68     1366.78   1928.32 o 
  -9   9   4      549.92     2938.97   1433.02 o 
  -8   9   4        2.19      421.60   1065.15 o 
  -7   9   4     1900.63     2205.35   1116.76 o 
  -6   9   4    22953.06    27657.95   1696.55 o 
  -5   9   4     3713.76     4530.37    907.80 o 
  -4   9   4    82963.77    75434.18   1982.92 o 
  -3   9   4       66.36     -671.18    671.18 o 
  -2   9   4    89970.52    91157.71   2210.83 o 
  -1   9   4      290.02      536.82   1200.79 o 
   3   9   4    36418.82    30725.99   2270.90 o 
   4   9   4     8001.63     8244.57   1491.43 o 
   5   9   4     4255.68     6775.47   1038.89 o 
   6   9   4        7.25     -884.72    884.72 o 
   7   9   4      871.34      837.18   1004.84 o 
   8   9   4      603.89     1546.32   1182.20 o 
   9   9   4     8080.12     9218.62   1965.82 o 
  10   9   4       51.84      550.95   1991.89 o 
  11   9   4     2214.68     2161.42   2140.23 o 
  12   9   4      800.59     6300.60   2691.18 o 
 -12  10   4       27.24    -3567.66   4997.39 o 
 -11  10   4     2281.48     2273.43   1514.76 o 
 -10  10   4     1069.49     5077.89   2249.71 o 
  -9  10   4     5509.54     5917.74   1649.32 o 
  -8  10   4      402.51     1201.43   1153.84 o 
  -7  10   4     3021.41     3537.84   1101.01 o 
  -6  10   4     4407.87     4748.88   1071.73 o 
  -5  10   4     1367.08      984.15    825.97 o 
  -4  10   4    69585.59    71286.34   1930.51 o 
  -3  10   4      695.69      850.47    739.65 o 
  -2  10   4    33569.11    42867.11   1411.95 o 
  -1  10   4      480.12      642.77   1292.61 o 
   3  10   4     4750.09     2985.17   2422.76 o 
   4  10   4    15892.19    18722.60   2131.65 o 
   5  10   4    38201.77    33901.58   1607.94 o 
   6  10   4      304.49      361.99    905.93 o 
   7  10   4     4495.44     3722.00   1140.05 o 
   8  10   4     1161.44     -253.94   1566.73 o 
   9  10   4     2289.82      -54.94   1578.68 o 
  10  10   4     1872.97     -152.17   1525.11 o 
  11  10   4      284.44     -339.05   1723.48 o 
 -12  11   4       30.18     4252.15   1681.04 o 
 -11  11   4     3127.57     4476.72   1603.44 o 
 -10  11   4        0.65      537.78   3372.80 o 
  -9  11   4    29412.20    31433.68   8105.31 o 
  -8  11   4      454.11     1131.23   1314.99 o 
  -7  11   4      836.15    -1097.65   1097.65 o 
  -6  11   4      563.51      307.19   1074.66 o 
  -5  11   4    75250.01    73257.60   2243.81 o 
  -4  11   4      184.89      551.59    721.68 o 
  -3  11   4     1637.90      925.59    756.30 o 
  -2  11   4      283.97     -398.74    717.13 o 
  -1  11   4     2856.57      197.78   1292.61 o 
   3  11   4    11057.08    13014.27   1593.07 o 
   4  11   4     9708.71    10169.19   1364.68 o 
   5  11   4     4175.78     5187.51    950.82 o 
   6  11   4     1196.24     1553.21   1479.89 o 
   7  11   4    67170.88    65792.58   2639.44 o 
   8  11   4     1476.19     2455.29   1226.61 o 
   9  11   4      332.02     1872.76   1562.84 o 
  10  11   4      179.50     -475.31   1510.87 o 
  11  11   4     7952.71     7974.64   2712.37 o 
 -12  12   4       12.20    -1151.57   3295.10 o 
 -11  12   4      766.24     1321.04   1418.63 o 
 -10  12   4      828.77      662.06   1295.61 o 
  -9  12   4     5603.92     5485.95   1574.31 o 
  -8  12   4     1100.24     1366.85   2030.74 o 
  -7  12   4     2479.27     1338.21   1301.17 o 
  -6  12   4     1431.00     1843.55    986.98 o 
  -5  12   4    16783.78    19892.88   1822.90 o 
  -4  12   4   116447.77   119065.93   2658.54 o 
  -3  12   4     5209.06     4882.53    885.56 o 
  -2  12   4    70014.17    51678.12   1654.09 o 
  -1  12   4     2916.78     4428.49   1263.68 o 
   0  12   4    44804.10    42069.93   3178.55 o 
   3  12   4    17890.69    15454.83   1705.97 o 
   4  12   4    18416.32    23196.95   1613.13 o 
   5  12   4     2657.12     2574.48    997.05 o 
   6  12   4    39750.22    34412.82   2091.16 o 
   7  12   4     2701.06     2330.63   1089.35 o 
   8  12   4     5883.47     6422.31   1363.15 o 
   9  12   4      362.82       83.63   2341.53 o 
  10  12   4       24.55     2563.47   1686.80 o 
  11  12   4     2353.43     2140.23   2316.81 o 
 -12  13   4       60.86     1256.76   1674.04 o 
 -11  13   4      141.64     2130.99   1504.36 o 
 -10  13   4      123.99      511.13   1408.49 o 
  -9  13   4    20778.35    18359.38   2123.11 o 
  -8  13   4       83.60    -1224.65   1224.65 o 
  -7  13   4     7743.17     5969.75   1273.99 o 
  -6  13   4     1101.93     -617.85    873.20 o 
  -5  13   4        9.83      693.87    661.32 o 
  -4  13   4      217.39     3259.21    888.52 o 
  -3  13   4     1240.62     2988.32    784.73 o 
  -2  13   4    27051.75    29354.93   2111.43 o 
  -1  13   4     7112.28    10812.34   1485.63 o 
   0  13   4    13542.54    23549.55   2931.33 o 
   1  13   4     1263.41    -1652.85   1652.85 o 
   3  13   4     5706.43     4352.48   1320.73 o 
   4  13   4    23734.39    17976.75   1456.64 o 
   5  13   4     2618.05     2431.96    906.84 o 
   6  13   4      476.11     1041.12    995.58 o 
   7  13   4     8708.49    10543.63   1402.53 o 
   8  13   4       49.45     1712.02   1156.12 o 
   9  13   4     4781.37     9043.64   1909.34 o 
  10  13   4       85.76     -177.61   1447.01 o 
  11  13   4    12820.17      769.92   2288.56 o 
 -12  14   4       61.60    -1429.69   1429.69 o 
 -11  14   4      792.21    -1179.50   1179.50 o 
 -10  14   4       35.74    -1635.19   1635.19 o 
  -9  14   4     2185.60     4303.02   1581.83 o 
  -8  14   4     8499.94    10143.52   2574.63 o 
  -7  14   4      426.71     1353.21   1321.99 o 
  -6  14   4     1677.05     2106.08    789.95 o 
  -5  14   4    23821.79    20916.73   1123.19 o 
  -4  14   4    11726.46    16201.01   1039.10 o 
  -3  14   4     5801.04     5702.88    773.73 o 
  -2  14   4    19626.44    22706.82   1819.85 o 
  -1  14   4     6249.47     5678.81   1375.99 o 
   0  14   4    30965.19    27257.87   3270.38 o 
   1  14   4     7175.92     7748.61   2274.43 o 
   2  14   4     2272.75     2039.10   1666.98 o 
   3  14   4    24902.93    21272.26   1847.93 o 
   4  14   4    62407.69    66922.87   2179.58 o 
   5  14   4     2954.14     2392.53    918.22 o 
   6  14   4     3758.70     2858.33   1123.23 o 
   7  14   4      147.21      977.55   1081.69 o 
   8  14   4      396.16    -1025.83   1025.83 o 
   9  14   4     2003.47     -456.02   2581.69 o 
  10  14   4      119.32     1694.51   1661.40 o 
  11  14   4       61.85    -1596.34   2140.23 o 
 -12  15   4        6.54      448.67   2327.41 o 
 -11  15   4     2231.96     -117.67   1439.03 o 
 -10  15   4     1250.48     2103.65   1612.00 o 
  -9  15   4     6050.05     7507.92   2564.03 o 
  -8  15   4      305.36     -996.32   1229.12 o 
  -7  15   4     9123.73    11581.28   1744.30 o 
  -6  15   4    20597.04    16908.42   1246.59 o 
  -5  15   4    20450.06    20088.63   1146.84 o 
  -4  15   4    79911.39    74984.72   1840.04 o 
  -3  15   4     6549.01     7878.64    763.66 o 
  -2  15   4   109669.84   111980.34   2725.03 o 
  -1  15   4     1854.25     1479.08   2013.08 o 
   0  15   4   194653.30   165051.72   7790.99 o 
   1  15   4     2742.66     1356.18   1970.70 o 
   2  15   4    70248.33    71550.02   3069.56 o 
   3  15   4      366.39     1835.18   1362.84 o 
   4  15   4    35331.86    37829.61   1660.34 o 
   5  15   4     3786.08     5565.47   1177.55 o 
   6  15   4    11612.22    16023.36   1998.66 o 
   7  15   4     1503.13     3659.65   1182.10 o 
   8  15   4      187.37      167.51   1139.49 o 
   9  15   4      754.28    -1041.69   1889.47 o 
  10  15   4      111.70      881.07   1443.89 o 
  11  15   4     2676.36     7105.83   2987.84 o 
 -12  16   4        1.73      324.92   1589.28 o 
 -11  16   4      993.28     2553.55   1633.93 o 
 -10  16   4       78.72     -665.56   3012.56 o 
  -9  16   4     4381.46     9145.83   2783.00 o 
  -8  16   4      119.51      724.11   1334.71 o 
  -7  16   4     1405.44     1890.87   1375.63 o 
  -6  16   4     3570.89     3680.42   1029.63 o 
  -5  16   4     5438.98     3906.28    815.01 o 
  -4  16   4    90661.19    86531.79   2004.92 o 
  -3  16   4    15143.60    15227.44    880.07 o 
  -2  16   4     1726.34     -547.05    686.41 o 
  -1  16   4    43419.62    34552.51   2309.76 o 
   0  16   4     9559.45     9401.46   2606.41 o 
   1  16   4      926.12      162.46   1984.83 o 
   2  16   4    22703.29    31784.83   2818.46 o 
   3  16   4      264.27     -452.13   1202.02 o 
   4  16   4     1083.87     1218.70    894.60 o 
   5  16   4     8300.02    10600.07   1178.68 o 
   6  16   4     8625.62    10817.45   1403.10 o 
   7  16   4    20517.07    20396.37   1773.17 o 
   8  16   4      134.73       95.72   1206.12 o 
   9  16   4     1347.62     2278.81   1699.17 o 
  10  16   4     1221.76    -2026.94   2687.64 o 
  11  16   4      315.10     1165.47   2330.94 o 
 -12  17   4        0.00     1405.63   1751.74 o 
 -11  17   4      200.64    -1354.06   1354.06 o 
 -10  17   4      836.77     -290.71   3612.96 o 
  -9  17   4     3939.24     5214.80   1776.46 o 
  -8  17   4      167.96      -52.25   1368.70 o 
  -7  17   4     4432.32     4320.77   2454.55 o 
  -6  17   4     7962.93     9738.37   1275.79 o 
  -5  17   4     1496.25     2278.05    784.43 o 
  -4  17   4   131349.27   129417.56   2605.82 o 
  -3  17   4     3854.15     6507.28    735.95 o 
  -2  17   4    19331.93    24254.60   1200.83 o 
  -1  17   4    15449.37    15015.35   1567.94 o 
   0  17   4   118430.88   111058.68   6039.25 o 
   1  17   4      147.74     -701.21   1380.91 o 
   2  17   4    61938.93    62024.90   2482.49 o 
   3  17   4    19009.71    19997.24   1400.08 o 
   4  17   4    12070.47     9913.42   1129.22 o 
   5  17   4      631.74      551.61    860.27 o 
   6  17   4    32939.13    36978.99   2093.84 o 
   7  17   4    12173.40    11912.85   1537.00 o 
   8  17   4        2.39     1564.55   1231.71 o 
   9  17   4     3235.11     3827.38   1758.35 o 
  10  17   4       34.29      497.17   3182.09 o 
  11  17   4     1718.55     1250.23   2302.69 o 
 -11  18   4      224.94    -1885.90   2412.17 o 
 -10  18   4       29.46     -154.42   2087.25 o 
  -9  18   4    11420.11    11919.22   2046.19 o 
  -8  18   4     3329.27     8426.53   2246.18 o 
  -7  18   4    11396.07    15387.95   1953.18 o 
  -6  18   4        1.37      176.21    987.18 o 
  -5  18   4    13936.38    12950.18   1046.95 o 
  -4  18   4    35085.61    41428.97   1523.40 o 
  -3  18   4     2485.87     1187.38    743.39 o 
  -2  18   4    32000.36    32561.59   1352.63 o 
  -1  18   4    16406.07    11367.13   1402.25 o 
   0  18   4    10177.74    10053.27   2366.26 o 
   1  18   4     7777.82     7869.57   1282.96 o 
   2  18   4     9709.99    10003.51   1183.35 o 
   3  18   4    32478.03    29738.74   2687.46 o 
   4  18   4      777.31     1256.77   1311.11 o 
   5  18   4     6036.31     6655.67   2248.05 o 
   6  18   4      603.03     1775.10   1109.48 o 
   7  18   4     6303.92     5009.04   1328.53 o 
   8  18   4       17.11    -1617.53   1617.53 o 
   9  18   4    15019.28    13724.70   2238.88 o 
  10  18   4     1474.56     3465.78   1720.74 o 
  11  18   4     2400.30     1518.64   2514.59 o 
 -11  19   4      311.28      275.83   1698.76 o 
 -10  19   4       15.44    -1401.70   1401.70 o 
  -9  19   4    16077.24    19013.96   4043.83 o 
  -8  19   4    11627.35    17360.75   2211.01 o 
  -7  19   4     4135.10     5542.52   1543.88 o 
  -6  19   4     6391.07     8100.29   1251.42 o 
  -5  19   4    10818.18    10420.66   1277.46 o 
  -4  19   4    21589.96    34395.93   1456.65 o 
  -3  19   4     1784.92     2119.54    796.54 o 
  -2  19   4    45730.81    51598.49   1469.26 o 
  -1  19   4     4753.99     2683.47   1202.53 o 
   0  19   4    14584.91    17946.36   1620.58 o 
   1  19   4    16413.13    17236.06   1634.56 o 
   2  19   4    22491.69    28060.70   1585.68 o 
   3  19   4    13047.05    14424.15   1311.76 o 
   4  19   4    26690.67    28033.32   1418.53 o 
   5  19   4      882.50      762.16    871.40 o 
   6  19   4    13967.96    16780.96   1671.26 o 
   7  19   4     6313.17     7276.55   1678.47 o 
   8  19   4      189.90    -1527.27   1552.66 o 
   9  19   4     2937.47     2462.83   1762.57 o 
  10  19   4      364.85     -458.03   1850.62 o 
  11  19   4     5570.59     3962.60   2564.03 o 
 -11  20   4     6683.67     3268.62   2398.04 o 
 -10  20   4     2803.88     3305.20   1780.85 o 
  -9  20   4     1052.65     5322.12   2150.82 o 
  -8  20   4    19661.54    20761.36   2373.55 o 
  -7  20   4     6668.68     8689.35   1820.56 o 
  -6  20   4     2227.12     3186.60   1786.64 o 
  -5  20   4    15883.81    16378.25   2485.05 o 
  -4  20   4     1605.55     1705.56    795.67 o 
  -3  20   4     8401.02     7658.62   1161.05 o 
  -2  20   4     6085.76     6023.64    876.59 o 
  -1  20   4      574.96       75.04   1199.75 o 
   0  20   4     1400.70     2452.47   1194.30 o 
   1  20   4     7897.20     7408.35   1357.22 o 
   2  20   4     2321.58     5466.69   1106.40 o 
   3  20   4     9461.45     9407.39   1584.34 o 
   4  20   4    19762.29    24434.83   1399.82 o 
   5  20   4     1136.20     2956.34   1005.86 o 
   6  20   4     1556.63     2967.63   1911.50 o 
   7  20   4       41.53    -1102.13   1102.13 o 
   8  20   4      176.62       71.11   1615.06 o 
   9  20   4     4867.44     5742.12   2021.81 o 
  10  20   4        1.03     -734.99   3941.41 o 
  11  20   4      427.77     -826.42   1843.56 o 
 -11  21   4     2538.96     3087.05   2556.97 o 
 -10  21   4     3607.33     1417.93   1666.95 o 
  -9  21   4    11627.61    11588.69   2180.34 o 
  -8  21   4      562.66     1802.50   1476.09 o 
  -7  21   4     3086.77     1350.43   1126.29 o 
  -6  21   4    13612.09    14072.53   1540.51 o 
  -5  21   4     4541.01     4028.29   1006.61 o 
  -4  21   4     1986.06     1529.99    810.58 o 
  -3  21   4    19854.31    22192.63   1222.23 o 
  -2  21   4    37410.88    38194.50   1323.92 o 
  -1  21   4      522.67     -247.24   1158.59 o 
   0  21   4     3850.62     7498.55   1378.26 o 
   1  21   4     3478.84     5110.45   1118.03 o 
   2  21   4     5452.26     5750.61   1113.48 o 
   3  21   4      127.95     -106.04    928.27 o 
   4  21   4    73950.85    66270.24   2032.92 o 
   5  21   4    18745.95    20553.30   1847.69 o 
   6  21   4      701.07     2317.77   1238.05 o 
   7  21   4     4190.45     4942.61   1401.86 o 
   8  21   4     9584.39     9519.46   2180.81 o 
   9  21   4      397.87     2190.48   1901.60 o 
  10  21   4     1261.46     2863.17   2316.81 o 
  11  21   4     3049.47      480.31   2013.08 o 
 -11  22   4     8228.02     9022.28   2511.06 o 
 -10  22   4       19.81     1446.99   2977.25 o 
  -9  22   4     1366.51     -826.00   1691.70 o 
  -8  22   4       26.73     2563.52   1612.25 o 
  -7  22   4    13271.50     9940.00   1458.22 o 
  -6  22   4     1508.75     2742.47   1150.26 o 
  -5  22   4     1489.68     1680.62   1012.39 o 
  -4  22   4      100.28     1078.36    925.37 o 
  -3  22   4     1796.03     1033.70   1044.69 o 
  -2  22   4     1280.26      598.79    664.30 o 
  -1  22   4     2183.80     1004.23   1188.72 o 
   0  22   4      415.26      982.51   1179.22 o 
   1  22   4     5093.03     5989.27   1149.67 o 
   2  22   4    74923.35    69669.28   2668.76 o 
   3  22   4     2021.71     3762.40   1243.12 o 
   4  22   4     4108.96     6911.92   1005.21 o 
   5  22   4    20691.72    20803.45   1749.53 o 
   6  22   4    15736.38    15519.89   1708.46 o 
   7  22   4     1269.09     3333.24   1309.19 o 
   8  22   4       78.06    -1422.24   1790.59 o 
   9  22   4     1075.62     2723.92   2041.34 o 
  10  22   4      606.33     -393.50   3217.40 o 
  11  22   4     2333.43      218.97   2323.88 o 
 -11  23   4      378.48     2692.48   3492.88 o 
 -10  23   4      663.71    -1543.35   1543.35 o 
  -9  23   4        8.82    -2157.03   2383.92 o 
  -8  23   4     7720.77     8665.37   1994.80 o 
  -7  23   4     1058.12    -1030.72   1030.72 o 
  -6  23   4       40.51     1570.85   1339.57 o 
  -5  23   4     5709.81     4767.77   1117.66 o 
  -4  23   4    13955.32    14054.39   1322.68 o 
  -3  23   4     5400.45     4510.26   1051.85 o 
  -2  23   4    15787.80    18271.29   1190.02 o 
  -1  23   4     2645.87     1904.20    996.04 o 
   0  23   4     4006.02     4142.54   1294.93 o 
   1  23   4    16972.18    16581.19   2252.12 o 
   2  23   4    14786.15    14427.90   1357.99 o 
   3  23   4    12497.16    10968.96   1123.75 o 
   4  23   4    13283.07    13053.41   1168.30 o 
   5  23   4    10006.38    14543.95   2791.92 o 
   6  23   4      334.71     1005.83   1189.27 o 
   7  23   4     1157.39      -32.27   1240.95 o 
   8  23   4       72.02     1837.30   3146.77 o 
   9  23   4     1931.12     1595.75   1720.09 o 
  10  23   4      154.73     3797.03   3058.48 o 
  11  23   4      276.32     -275.47   2203.80 o 
 -11  24   4        8.53     -496.24   1691.70 o 
 -10  24   4      869.97     1532.91   1755.22 o 
  -9  24   4     3970.34     5801.79   1830.88 o 
  -8  24   4      378.59    -1580.38   1580.38 o 
  -7  24   4      441.51     -751.45   1211.98 o 
  -6  24   4     2219.42     4468.84   1255.40 o 
  -5  24   4       12.74     -901.13    901.13 o 
  -4  24   4       78.03     1791.18    978.76 o 
  -3  24   4     7295.00     6489.07   1143.31 o 
  -2  24   4   182339.13   170733.98   4099.69 o 
  -1  24   4    10132.84    10310.34   1254.11 o 
   0  24   4    89833.43    82698.90   3024.48 o 
   1  24   4     7825.18     8486.99   1250.05 o 
   2  24   4   140243.48   139392.03   3589.46 o 
   3  24   4     4616.31     7772.63   1140.32 o 
   4  24   4    10086.23    12688.42   1641.09 o 
   5  24   4      239.36      613.73   2054.27 o 
   6  24   4       18.43     -604.93   1125.13 o 
   7  24   4     1801.37     1819.47   1298.72 o 
   8  24   4      727.62     1417.88   3129.11 o 
   9  24   4        6.91     -491.52   4499.42 o 
  10  24   4     3824.84     3438.04   2655.86 o 
  11  24   4      423.42       42.38   2232.05 o 
 -11  25   4     1568.00     1314.66   1991.89 o 
 -10  25   4        1.76    -1351.19   1587.49 o 
  -9  25   4        3.66     -869.03   1555.71 o 
  -8  25   4    10875.63    10412.15   2144.33 o 
  -7  25   4       29.71      -54.96   1193.57 o 
  -6  25   4      104.47    -1046.17   1046.17 o 
  -5  25   4     5008.14     4966.27   1434.47 o 
  -4  25   4     8944.55    11829.31   1536.87 o 
  -3  25   4      853.37     1326.94    766.54 o 
  -2  25   4     2626.76     3431.17   1024.62 o 
  -1  25   4      242.73     1893.19   1002.42 o 
   0  25   4     1339.61     2001.04   1035.82 o 
   1  25   4     5360.29     6101.05   1169.14 o 
   2  25   4    14123.80    20243.04   1538.73 o 
   3  25   4     4352.33     3465.42    951.48 o 
   4  25   4    11907.34    13904.54   1261.90 o 
   5  25   4    17793.84    18221.54   1773.96 o 
   6  25   4     3659.01     2855.83   1462.90 o 
   7  25   4      790.11     1119.89   1331.48 o 
   8  25   4       82.42    -1361.77   2136.69 o 
   9  25   4      225.61     2740.60   1992.87 o 
  10  25   4     1116.85     3884.81   2027.64 o 
 -11  26   4     2983.65     4148.87   2019.07 o 
 -10  26   4     1166.89     3444.15   1888.34 o 
  -9  26   4      339.43      105.51   1612.93 o 
  -8  26   4     8956.25     5434.11   1926.13 o 
  -7  26   4    19396.95    20298.96   1932.61 o 
  -6  26   4      251.47      965.82   1217.41 o 
  -5  26   4     3593.76     3400.75   1112.08 o 
  -4  26   4      232.58     1305.73   1014.04 o 
  -3  26   4     8234.58     7245.48   1138.09 o 
  -2  26   4    18074.43    21675.56   1515.23 o 
  -1  26   4     4971.09     2828.88   1286.64 o 
   0  26   4      223.00     1059.77    991.15 o 
   1  26   4    10788.30     8257.90   1247.41 o 
   2  26   4    29951.09    31294.46   2894.42 o 
   3  26   4     4483.23     4535.93   1002.58 o 
   4  26   4       68.87     1523.50   1238.00 o 
   5  26   4      326.74     3306.78   1277.06 o 
   6  26   4     6862.39     3612.04   1384.56 o 
   7  26   4      112.59     -742.12   1599.83 o 
   8  26   4     1647.76     3456.63   1935.37 o 
   9  26   4     8917.77     4515.53   3132.64 o 
  10  26   4        0.29    -1134.04   1814.38 o 
 -11  27   4       16.25     2076.66   2133.16 o 
 -10  27   4     3060.28     1409.35   1784.23 o 
  -9  27   4     1092.66     -734.14   1699.61 o 
  -8  27   4     1034.82      516.38   2853.64 o 
  -7  27   4     4358.51     4700.61   1698.97 o 
  -6  27   4    56112.02    63647.43   2884.31 o 
  -5  27   4      254.31      949.23   1060.86 o 
  -4  27   4     1541.87     2341.14   1081.24 o 
  -3  27   4       74.59     -764.54    764.54 o 
  -2  27   4    15685.39    14590.23   1385.95 o 
  -1  27   4       90.15       21.46    911.47 o 
   0  27   4      867.66     1613.88    768.35 o 
   1  27   4    15861.45    20121.42   1570.37 o 
   2  27   4    34887.23    35364.10   1903.23 o 
   3  27   4     8016.81     8462.18   1894.27 o 
   4  27   4    17216.30    19552.82   1426.80 o 
   5  27   4      863.57     -695.81   1138.30 o 
   6  27   4     3278.54     2431.44   1360.28 o 
   7  27   4     4251.12     4554.73   1478.88 o 
   8  27   4     4282.68     1681.39   1862.89 o 
   9  27   4      677.46     5166.36   2087.10 o 
  10  27   4      342.89     4306.23   3665.93 o 
 -11  28   4     7916.31     5424.73   2592.29 o 
 -10  28   4      325.01     1575.15   2267.37 o 
  -9  28   4     2096.48     3656.52   1956.58 o 
  -8  28   4     2785.02     2606.45   1795.99 o 
  -7  28   4    12323.56    14077.50   2156.00 o 
  -6  28   4     3725.07     6717.53   1508.65 o 
  -5  28   4    19837.08    18849.07   1657.58 o 
  -4  28   4      184.37      643.00   1485.44 o 
  -3  28   4     2208.75      958.74    825.05 o 
  -2  28   4     5205.16     5444.77   1216.62 o 
  -1  28   4     3666.84     3131.45    913.06 o 
   0  28   4      788.91       25.18    768.62 o 
   1  28   4    13398.58    13758.87   1413.28 o 
   2  28   4    25565.30    25438.85   1708.06 o 
   3  28   4      127.91     1553.50   1075.38 o 
   4  28   4     4117.26     4709.70   1042.93 o 
   5  28   4     5840.96     4926.71   1436.67 o 
   6  28   4     1149.95     2566.08   1401.37 o 
   7  28   4      700.14     1962.41   1380.92 o 
   8  28   4       26.65     2148.14   1950.02 o 
   9  28   4     2310.59     3353.71   2043.36 o 
  10  28   4      365.41      754.89   1985.70 o 
 -10  29   4      234.88      480.31   2041.34 o 
  -9  29   4     1296.26     -162.46   2239.11 o 
  -8  29   4      616.34     -756.77   2454.55 o 
  -7  29   4     8798.41    11792.33   1776.22 o 
  -6  29   4      509.79      648.32   2009.86 o 
  -5  29   4     5073.12     5081.93   1303.03 o 
  -4  29   4     5978.52     5994.05   1247.66 o 
  -3  29   4     4795.35     5660.45   1155.14 o 
  -2  29   4      543.49     1883.31   1064.38 o 
  -1  29   4      339.81     -910.82    910.82 o 
   0  29   4    47526.77    45802.65   1639.99 o 
   1  29   4    11713.96    11749.53   1415.62 o 
   2  29   4     1079.21     1168.88   1041.95 o 
   3  29   4    18047.99    15714.67   1540.43 o 
   4  29   4       22.65     -868.62    925.08 o 
   5  29   4     1351.72      394.60   1237.16 o 
   6  29   4    11546.90    16387.92   3642.91 o 
   7  29   4      923.41    -1154.16   1350.99 o 
   8  29   4     6630.24     7530.51   2291.60 o 
   9  29   4       18.83     4613.32   2150.18 o 
  10  29   4      509.92    -1998.96   1998.96 o 
 -10  30   4     1542.01     2556.97   2239.11 o 
  -9  30   4     2729.75     4619.50   2578.16 o 
  -8  30   4      177.75     2726.49   2168.48 o 
  -7  30   4     4614.32     6752.35   1875.35 o 
  -6  30   4      832.25     2150.82   1435.06 o 
  -5  30   4      550.55     2629.54   1236.85 o 
  -4  30   4     3602.80     5081.06   1427.02 o 
  -3  30   4    11128.01     9595.00   1086.87 o 
  -2  30   4     6742.79     6537.62   1244.72 o 
  -1  30   4       16.89     -923.03    923.03 o 
   0  30   4    95190.91    90996.92   2296.33 o 
   1  30   4     2316.61     2665.52   1139.27 o 
   2  30   4    38596.09    41066.34   2056.90 o 
   3  30   4    11476.91    12341.96   1897.94 o 
   4  30   4      559.73      534.40   1127.71 o 
   5  30   4     1147.09    -1729.12   1859.33 o 
   6  30   4      620.04      955.35   1346.49 o 
   7  30   4       21.47     -344.44   1587.89 o 
   8  30   4     7005.23    10168.60   2393.45 o 
   9  30   4     2749.49     3721.83   2100.56 o 
  10  30   4      836.37     1774.05   2175.54 o 
 -10  31   4     1011.77      692.22   2196.73 o 
  -9  31   4     1161.43     3849.58   2528.72 o 
  -8  31   4      352.36      402.62   2062.53 o 
  -7  31   4     2137.93      442.96   1610.48 o 
  -6  31   4     7090.85     6109.63   1900.57 o 
  -5  31   4    17889.66    23029.21   3540.63 o 
  -4  31   4     3823.15     3436.96   1260.82 o 
  -3  31   4     8660.22     8416.90   1121.07 o 
  -2  31   4     4775.87     5971.94   1052.08 o 
  -1  31   4     1021.20      274.07    954.51 o 
   0  31   4     8913.63     9286.75   1347.79 o 
   1  31   4     5287.70     3530.69   1160.39 o 
   2  31   4    44601.87    50835.77   2194.12 o 
   3  31   4     6255.16     5062.39   1317.67 o 
   4  31   4    10521.06    10169.51   1480.06 o 
   5  31   4      124.32     -218.18   1400.34 o 
   6  31   4     2010.38     1355.59   1391.40 o 
   7  31   4     8331.79     8087.02   1724.37 o 
   8  31   4      963.98      470.07   1797.47 o 
   9  31   4      855.48    -1862.54   3023.16 o 
  10  31   4     1366.10      876.11   2143.27 o 
 -10  32   4      476.11     1377.37   2196.73 o 
  -9  32   4      457.21      988.88   2479.27 o 
  -8  32   4      965.18     -878.22   2108.44 o 
  -7  32   4      927.74      512.59   1657.40 o 
  -6  32   4     1588.83      743.95   1627.92 o 
  -5  32   4     4029.88     4495.93   1553.28 o 
  -4  32   4      241.37     -628.04   1277.49 o 
  -3  32   4      761.69     1394.04   1055.79 o 
  -2  32   4    23634.09    21013.59   1440.15 o 
  -1  32   4     1367.11     -790.56    981.43 o 
   0  32   4       43.36     -847.86    847.86 o 
   1  32   4     8982.31    10858.41   2095.12 o 
   2  32   4     7485.84     8853.67   1380.90 o 
   3  32   4      142.58      847.24   1153.88 o 
   4  32   4      739.81     1861.62   1615.94 o 
   5  32   4     1083.02     3924.10   2860.70 o 
   6  32   4     2216.09     1779.96   1424.75 o 
   7  32   4    10109.70    10148.25   1802.75 o 
   8  32   4     1278.14     5632.65   2209.17 o 
   9  32   4       16.17    -1310.88   2115.50 o 
  10  32   4        3.55     1387.80   2142.88 o 
 -10  33   4        1.43    -1900.07   1900.07 o 
  -9  33   4    11175.99     7282.42   2818.32 o 
  -8  33   4       99.65    -1459.97   1553.23 o 
  -7  33   4      279.31     3036.73   1829.58 o 
  -6  33   4    21492.84    30324.48   2919.32 o 
  -5  33   4     6674.14     6468.72   1700.69 o 
  -4  33   4    10821.46    12870.48   2109.19 o 
  -3  33   4     2289.56     2546.80   1165.37 o 
  -2  33   4    22066.30    23627.03   1729.35 o 
  -1  33   4     1087.88     1531.33   1959.89 o 
   0  33   4     6592.43     6051.89   1133.99 o 
   1  33   4      275.50      504.54   1115.53 o 
   2  33   4     4386.88     2965.80   1244.29 o 
   3  33   4     3970.41     5066.22   1357.36 o 
   4  33   4    20428.49    24097.15   2644.69 o 
   5  33   4    15246.32    10573.09   2187.37 o 
   6  33   4       18.12     1842.62   1398.13 o 
   7  33   4     1689.19     2796.54   1563.54 o 
   8  33   4     4055.45    -1452.12   1834.11 o 
   9  33   4       68.57     3183.60   2168.58 o 
  10  33   4      120.94    -1264.36   3164.43 o 
 -10  34   4      295.18     3531.73   2719.43 o 
  -9  34   4       77.47     1045.39   2387.45 o 
  -8  34   4     9635.79     8092.71   2044.76 o 
  -7  34   4     2015.86     1064.86   1723.48 o 
  -6  34   4     3293.07     1443.26   2673.52 o 
  -5  34   4     6922.29     5051.90   1949.21 o 
  -4  34   4    12923.20    14803.16   2293.76 o 
  -3  34   4        6.63      327.03   1062.61 o 
  -2  34   4    12947.71    11549.46   1450.14 o 
  -1  34   4     1181.34     2360.57   1407.60 o 
   0  34   4      857.43      957.20   1107.36 o 
   1  34   4        6.91     -183.80   1979.87 o 
   2  34   4     2285.90     1465.62   1588.41 o 
   3  34   4      235.43     -400.55   1216.06 o 
   4  34   4    36875.92    37990.14   3850.17 o 
   5  34   4      546.05    -1032.51   1704.43 o 
   6  34   4     7293.49     4930.02   2690.50 o 
   7  34   4        3.02     2944.92   2765.34 o 
   8  34   4      124.35     2540.91   2184.29 o 
   9  34   4     3688.08     2982.32   2206.57 o 
 -10  35   4        3.80     1179.60   2126.10 o 
  -9  35   4     3692.44     4004.98   2768.87 o 
  -8  35   4      556.65     -620.90   2232.05 o 
  -7  35   4     3437.37     2031.66   1938.92 o 
  -6  35   4     1955.49     1386.21   1785.98 o 
  -5  35   4     9181.21     5536.68   1719.41 o 
  -4  35   4     6805.02     5599.54   1911.69 o 
  -3  35   4      253.16     -546.45   1360.78 o 
  -2  35   4    12858.59    14178.64   1574.20 o 
  -1  35   4     3250.92     4073.08   1553.46 o 
   0  35   4      804.31     -545.90   1099.22 o 
   1  35   4       45.99    -1158.46   1158.46 o 
   2  35   4     5862.94     8593.01   1536.68 o 
   3  35   4     1835.42     2063.62   1306.88 o 
   4  35   4      787.47      554.88   1497.12 o 
   5  35   4       58.28      429.05   1741.71 o 
   6  35   4     2830.63     3410.23   1923.56 o 
   7  35   4     9206.72     9337.40   2407.07 o 
   8  35   4     3926.04     -498.91   1985.19 o 
   9  35   4      121.86    -1775.68   1775.68 o 
  -9  36   4     3777.67     -890.00   2316.81 o 
  -8  36   4     1987.56    -1377.19   1741.94 o 
  -7  36   4     3378.49     -428.59   2285.03 o 
  -6  36   4      100.78     -238.10   1757.06 o 
  -5  36   4     4695.04     1395.47   1960.49 o 
  -4  36   4     8992.33    11423.40   2007.21 o 
  -3  36   4     1578.57     1595.07   1243.86 o 
  -2  36   4      564.54     -535.96   1156.14 o 
  -1  36   4     5174.62     4369.42   2595.82 o 
   0  36   4    15605.51    21547.04   1860.42 o 
   1  36   4       77.27     -339.17   1243.75 o 
   2  36   4    11301.09    10527.75   1622.03 o 
   3  36   4      189.97    -1212.90   1222.73 o 
   4  36   4     1423.50    -1436.80   2403.10 o 
   5  36   4     3035.27     2554.85   1640.51 o 
   6  36   4      201.69     1252.78   2896.02 o 
   7  36   4     4242.32     9605.37   2510.74 o 
   8  36   4     4830.23     4309.81   2221.74 o 
   9  36   4      101.06     5751.86   2340.02 o 
  -9  37   4    12820.82     8801.06   3242.13 o 
  -8  37   4     1108.48     2350.89   1827.95 o 
  -7  37   4     4255.69     -208.08   1715.50 o 
  -6  37   4      354.81       36.13   1729.49 o 
  -5  37   4     6923.82     6379.40   1760.31 o 
  -4  37   4    14084.56    14204.27   2588.95 o 
  -3  37   4      128.43    -1065.61   1065.61 o 
  -2  37   4     7270.55     9613.73   2759.85 o 
  -1  37   4      214.56     -588.07   1846.30 o 
   0  37   4        9.41      -78.43   1196.91 o 
   1  37   4      171.29      646.15   1286.94 o 
   2  37   4     9655.71    11207.89   1688.09 o 
   3  37   4     5636.87     5806.42   1979.91 o 
   4  37   4       85.67    -1406.10   1406.10 o 
   5  37   4     7817.07     4042.09   2407.83 o 
   6  37   4     5733.46     8578.15   2641.73 o 
   7  37   4    13263.54     9111.86   3616.49 o 
   8  37   4     2169.71     1965.42   2313.28 o 
   9  37   4        4.02    -1569.23   1931.32 o 
  -9  38   4      158.37    -2274.43   2274.43 o 
  -8  38   4      221.38     -253.78   3634.15 o 
  -7  38   4       57.48     2228.30   1908.51 o 
  -6  38   4      131.91     -527.21   2334.47 o 
  -5  38   4     4413.10        6.62   1661.44 o 
  -4  38   4     1427.51     1135.19   1581.03 o 
  -3  38   4     6397.95     5514.43   1830.04 o 
  -2  38   4      226.33     1176.60   1285.43 o 
  -1  38   4        2.23     2482.41   2075.75 o 
   0  38   4     1897.06     2559.07   1323.84 o 
   1  38   4       51.52     -217.45   1431.41 o 
   2  38   4     1537.40     2827.93   1442.36 o 
   3  38   4      218.86      580.57   1636.33 o 
   4  38   4      395.03      871.18   1626.43 o 
   5  38   4     7393.14     7530.60   2085.86 o 
   6  38   4      198.80      341.25   1880.47 o 
   7  38   4     1101.81    -2535.78   2535.78 o 
   8  38   4     1128.47      -79.84   2095.58 o 
   9  38   4       10.54     -383.07   2112.88 o 
  -9  39   4       61.22     6279.41   2740.62 o 
  -8  39   4     1079.72      742.86   1835.39 o 
  -7  39   4       55.30     -259.81   1862.67 o 
  -6  39   4       37.98    -1670.47   1998.96 o 
  -5  39   4       41.31       51.92   2171.58 o 
  -4  39   4    24118.67    22172.60   3283.23 o 
  -3  39   4     9460.25    10438.94   2006.04 o 
  -2  39   4    15707.17    15892.59   2190.95 o 
  -1  39   4    15474.45    11295.68   2615.66 o 
   0  39   4    29425.80    28682.22   2146.62 o 
   1  39   4       13.94      279.96   1285.22 o 
   2  39   4    12623.87    11021.72   2058.18 o 
   3  39   4      215.37      -91.51   1389.51 o 
   4  39   4    28145.44    28113.02   3023.56 o 
   5  39   4     2350.27     1841.60   1693.68 o 
   6  39   4     1206.68      614.37   1894.09 o 
   7  39   4        4.45      727.54   3058.48 o 
   8  39   4      464.64      993.34   3641.21 o 
   9  39   4      212.26    -1003.01   3122.05 o 
  -9  40   4     1495.33     -303.73   2528.72 o 
  -8  40   4      556.22      648.68   1892.64 o 
  -7  40   4      123.95     4154.52   2102.45 o 
  -6  40   4      210.54    -1383.22   2129.63 o 
  -5  40   4     1415.40     1018.42   1603.66 o 
  -4  40   4     3801.19     5174.29   2424.81 o 
  -3  40   4       22.85      898.43   1631.06 o 
  -2  40   4     4317.81     7300.65   1819.95 o 
  -1  40   4     1399.18      224.54   2033.13 o 
   0  40   4    18932.65    19608.74   2307.01 o 
   1  40   4     4786.31     3944.81   1882.04 o 
   2  40   4     9460.10     9299.09   1735.72 o 
   3  40   4    12954.87    13235.76   1848.06 o 
   4  40   4      227.21    -1643.50   1643.50 o 
   5  40   4     5891.04     4742.40   1777.29 o 
   6  40   4      350.06     -514.79   1881.70 o 
   7  40   4     2672.23     3079.67   3220.93 o 
   8  40   4     1254.27      600.39   3206.81 o 
  -9  41   4     1195.67    -1942.45   2309.75 o 
  -8  41   4       76.97      284.45   1957.86 o 
  -7  41   4     2659.51     1462.76   2101.26 o 
  -6  41   4      102.87     -670.05   2149.12 o 
  -5  41   4     3583.30     5307.72   1861.77 o 
  -4  41   4     3358.55     5029.78   3399.81 o 
  -3  41   4       68.71      610.23   1666.91 o 
  -2  41   4     2001.24     2689.08   1688.22 o 
  -1  41   4       28.47    -1805.04   1805.04 o 
   0  41   4    48558.30    50643.23   3304.04 o 
   1  41   4     3333.12     1012.66   1431.36 o 
   2  41   4    18261.83    18082.46   2063.52 o 
   3  41   4     1815.12        5.82   1456.18 o 
   4  41   4     3557.31      -48.00   1626.20 o 
   5  41   4     2000.44     3533.42   1846.68 o 
   6  41   4     3182.67     2460.18   1985.32 o 
   7  41   4     3623.16      268.41   3249.19 o 
   8  41   4      703.15    -2549.91   3023.16 o 
  -8  42   4     4342.25     5036.63   2320.34 o 
  -7  42   4      153.09    -1162.08   1897.06 o 
  -6  42   4      693.58     1116.65   1737.32 o 
  -5  42   4     7975.71     6920.72   2027.13 o 
  -4  42   4    25165.57    25105.38   6501.91 o 
  -3  42   4     3657.82     3759.43   1972.48 o 
  -2  42   4      223.12    -1312.01   1486.49 o 
  -1  42   4     1496.95     1296.73   2241.63 o 
   0  42   4       54.56     1802.32   3064.76 o 
   1  42   4     3659.71     4242.15   1543.69 o 
   2  42   4     6826.26     3769.26   1601.32 o 
   3  42   4       97.73     -265.63   1289.60 o 
   4  42   4      865.93     -471.25   1693.84 o 
   5  42   4        6.73    -1580.08   1580.08 o 
   6  42   4     1853.69      188.18   1951.61 o 
   7  42   4      547.09     2373.32   3242.13 o 
   8  42   4      125.95     4817.28   3418.71 o 
  -8  43   4     3325.54     3924.68   2213.59 o 
  -7  43   4      120.09     4656.96   2222.18 o 
  -6  43   4     2662.11     4207.62   1993.50 o 
  -5  43   4     6706.73     6163.87   1982.09 o 
  -4  43   4     1632.89     1991.50   1587.98 o 
  -3  43   4     1221.13     1334.96   2588.76 o 
  -2  43   4      129.09      511.96   1715.49 o 
  -1  43   4     4627.66     6798.28   2630.30 o 
   0  43   4     8577.97     3784.07   1858.30 o 
   1  43   4      349.31      -51.23   1452.88 o 
   2  43   4     8004.04     5113.32   1650.36 o 
   3  43   4      997.99     1660.02   1453.76 o 
   4  43   4      352.67     1520.96   2073.89 o 
   5  43   4      633.88      399.28   1590.05 o 
   6  43   4      121.96      692.78   2366.26 o 
   7  43   4     5849.58     4520.61   3418.71 o 
   8  43   4      632.81     7225.91   3835.46 o 
  -8  44   4       80.22     2006.36   2197.29 o 
  -7  44   4     3848.69     3214.76   2214.77 o 
  -6  44   4      206.42     2924.88   1833.75 o 
  -5  44   4       57.34     -478.50   1670.93 o 
  -4  44   4     1240.38      706.30   1578.84 o 
  -3  44   4     1683.36     -449.61   2048.09 o 
  -2  44   4      866.67     -846.19   1759.43 o 
  -1  44   4     4142.46     7278.98   2774.44 o 
   0  44   4     2633.25     1919.83   1887.84 o 
   1  44   4      201.23      -96.15   1511.48 o 
   2  44   4     2622.32     3577.89   1445.07 o 
   3  44   4      151.09     -532.86   1301.28 o 
   4  44   4     1299.60     -926.36   1789.49 o 
   5  44   4      513.76     1034.89   1774.85 o 
   6  44   4     1801.66     3728.09   2170.69 o 
   7  44   4     2085.42     -233.09   3164.43 o 
  -8  45   4      552.48     3832.11   2252.42 o 
  -7  45   4        0.08    -1910.44   1910.44 o 
  -6  45   4        5.90     2966.02   1982.71 o 
  -5  45   4       21.77     3370.89   1835.59 o 
  -4  45   4      797.71     1333.27   1604.49 o 
  -3  45   4     1345.14    -1217.77   1951.04 o 
  -2  45   4    10034.48     9923.49   2052.04 o 
  -1  45   4      107.73      283.04   2278.15 o 
   0  45   4     7348.29     6656.44   2559.54 o 
   1  45   4      458.04     1596.38   1396.75 o 
   2  45   4    12636.11    13328.80   2988.55 o 
   3  45   4     2900.66     1208.19   1403.53 o 
   4  45   4     3460.49     2453.07   1826.87 o 
   5  45   4     1299.93     3009.46   1927.53 o 
   6  45   4      396.32     2030.51   2052.33 o 
   7  45   4       71.79     5820.29   3814.27 o 
  -7  46   4      408.80     2080.28   2007.19 o 
  -6  46   4      533.87      569.49   1718.03 o 
  -5  46   4     5097.19     5402.19   2079.69 o 
  -4  46   4     2337.46     1377.66   2095.21 o 
  -3  46   4      357.40    -1723.19   1723.19 o 
  -2  46   4    16090.32    16732.53   2128.57 o 
  -1  46   4     1331.54     -637.37   1844.62 o 
   0  46   4     3257.58     1186.75   1627.09 o 
   1  46   4    17311.38    17374.71   1925.57 o 
   2  46   4     7983.32     9100.73   1866.46 o 
   3  46   4     4817.85     4167.18   1525.32 o 
   4  46   4     1656.90     1757.30   1828.54 o 
   5  46   4     6045.53     3317.49   1987.90 o 
   6  46   4       20.20     -555.56   2048.59 o 
   7  46   4      920.39    -2041.34   2888.95 o 
  -7  47   4      583.52     2073.29   2112.00 o 
  -6  47   4      700.77      336.25   1908.65 o 
  -5  47   4     8403.85    10873.91   2314.99 o 
  -4  47   4      271.30      522.17   1980.34 o 
  -3  47   4       24.76     -756.12   2132.62 o 
  -2  47   4      605.36      -75.07   1569.81 o 
  -1  47   4     2368.62     -850.44   1467.19 o 
   0  47   4     7521.61     7799.32   1849.78 o 
   1  47   4    13866.26    13629.56   2033.28 o 
   2  47   4     4225.17     2785.78   1547.82 o 
   3  47   4      997.42     1521.82   1618.76 o 
   4  47   4     1322.14     4748.09   1900.56 o 
   5  47   4     2996.68     3826.95   1951.29 o 
   6  47   4     3328.34     3718.09   2281.00 o 
   7  47   4        0.67     2090.78   3333.95 o 
  -7  48   4       16.81    -3884.90   3884.90 o 
  -6  48   4      426.79    -1640.22   1640.22 o 
  -5  48   4      140.39     3046.51   1935.23 o 
  -4  48   4     4508.39     4514.08   2385.60 o 
  -3  48   4     3132.36     -159.55   2385.08 o 
  -2  48   4    11776.09     8189.41   2461.13 o 
  -1  48   4     5007.28     2752.08   1781.46 o 
   0  48   4      377.41    -1549.47   1549.47 o 
   1  48   4       24.91     -595.64   1427.20 o 
   2  48   4    14311.15    15900.77   1986.39 o 
   3  48   4      152.03    -1238.94   1558.09 o 
   4  48   4     5986.87     8533.31   2228.00 o 
   5  48   4       51.65      508.25   1751.14 o 
   6  48   4    10783.20    16966.42   4351.09 o 
  -6  49   4     2016.82     3362.52   2004.93 o 
  -5  49   4     2826.37     5612.25   2728.65 o 
  -4  49   4    15530.04    13840.19   3603.46 o 
  -3  49   4     1571.87     -910.79   2095.47 o 
  -2  49   4     1289.40     1547.40   2180.76 o 
  -1  49   4       61.26     -339.17   1626.83 o 
   0  49   4     4623.21     4585.79   1861.78 o 
   1  49   4      778.50     1279.54   1495.13 o 
   2  49   4      300.48    -1395.38   1395.38 o 
   3  49   4     1167.82    -1021.37   1618.10 o 
   4  49   4     3004.11     3710.34   2032.71 o 
   5  49   4     1735.35     -541.21   1869.85 o 
   6  49   4     5484.38     9945.34   4019.11 o 
  -6  50   4      934.61     2237.10   2257.79 o 
  -5  50   4       85.78      204.56   2575.04 o 
  -4  50   4     8925.00    11555.58   2713.96 o 
  -3  50   4      443.40     2281.20   2275.59 o 
  -2  50   4     5642.94     6062.37   1857.08 o 
  -1  50   4     2246.99     1255.62   1645.23 o 
   0  50   4      280.13    -1537.22   1537.22 o 
   1  50   4      692.72      -17.36   1447.72 o 
   2  50   4      184.30     1068.34   1508.95 o 
   3  50   4     1905.31     1512.87   1745.71 o 
   4  50   4       39.06     3144.00   1993.37 o 
   5  50   4       21.35     1791.40   1862.53 o 
   6  50   4     1911.13     1370.31   3220.93 o 
  -6  51   4     6041.10     6939.67   3641.21 o 
  -5  51   4       44.42      -75.80   2574.43 o 
  -4  51   4     1047.01      290.33   2171.75 o 
  -3  51   4     2620.80     4712.91   2319.53 o 
  -2  51   4     4627.34     4394.57   1850.53 o 
  -1  51   4      980.16     -488.00   1888.15 o 
   0  51   4     1688.31      324.20   1701.11 o 
   1  51   4      878.23      985.38   1536.66 o 
   2  51   4      767.23    -1355.63   1355.63 o 
   3  51   4      558.04      928.44   1798.44 o 
   4  51   4      134.49    -1293.15   1773.36 o 
   5  51   4      140.90     3293.20   1916.06 o 
  -5  52   4       49.61    -2761.81   2980.78 o 
  -4  52   4      959.14      212.48   2124.66 o 
  -3  52   4     2842.27    -1503.35   2085.79 o 
  -2  52   4     4956.35     6259.45   1956.27 o 
  -1  52   4      124.03      955.60   1952.54 o 
   0  52   4      924.43      143.74   1614.84 o 
   1  52   4     1187.27     1563.34   1653.83 o 
   2  52   4      415.98      500.43   1491.44 o 
   3  52   4      277.33    -1307.92   1726.99 o 
   4  52   4      428.66      708.69   1881.56 o 
   5  52   4     6717.51     5505.79   2439.41 o 
  -5  53   4       17.72    -2182.61   3220.93 o 
  -4  53   4     8704.80     6592.80   2872.73 o 
  -3  53   4     4885.05     3429.48   2309.87 o 
  -2  53   4     1669.17      -86.61   1921.80 o 
  -1  53   4        4.07      172.11   1680.65 o 
   0  53   4     7053.18     5562.83   2613.03 o 
   1  53   4      323.91     -620.65   1564.11 o 
   2  53   4     1231.04     1716.55   1602.40 o 
   3  53   4      473.18     1776.24   1838.28 o 
   4  53   4      126.49     4834.90   4344.02 o 
  -4  54   4     1314.45     3407.99   3648.27 o 
  -3  54   4     4371.54     4948.45   2889.94 o 
  -2  54   4      431.40        2.17   1664.19 o 
  -1  54   4     1120.53      165.39   1487.30 o 
   0  54   4       12.34    -1040.11   1660.28 o 
   1  54   4     1049.07      748.82   2278.66 o 
   2  54   4     3462.57     4480.38   2909.65 o 
   3  54   4      773.90      597.10   2029.77 o 
   4  54   4     2816.79     1827.11   2484.52 o 
  -4  55   4     1727.16      -15.85   4079.14 o 
  -3  55   4     3361.45    -1520.48   3016.09 o 
  -2  55   4       45.46    -1450.10   3669.46 o 
  -1  55   4      599.48      379.98   1611.47 o 
   0  55   4     1118.95     -116.90   1752.70 o 
   1  55   4      295.44    -1910.83   1910.83 o 
   2  55   4      148.67      903.62   1774.48 o 
   3  55   4     1503.29     1105.50   2062.85 o 
  -3  56   4     4316.00     4266.33   3800.14 o 
  -2  56   4    10561.68    14374.13   4174.50 o 
  -1  56   4       79.16      676.53   1818.54 o 
   0  56   4       96.33     -231.95   2191.25 o 
   1  56   4     1712.56     1641.04   2571.67 o 
   2  56   4     2182.06     2041.81   1871.29 o 
   3  56   4      324.33    -1220.27   2225.00 o 
  -2  57   4     4676.02     6499.32   2731.36 o 
  -1  57   4     1083.28     1516.26   1936.68 o 
   0  57   4     4394.35     5114.12   2701.56 o 
   1  57   4        8.94     3189.13   2537.24 o 
   2  57   4      120.54     1093.95   1937.50 o 
  -1  58   4      118.49     1099.18   1948.37 o 
   0  58   4      107.05      -92.55   2386.17 o 
   1  58   4     3583.08     2367.12   2609.51 o 
 -11   0   5     1814.43     2041.34   3228.00 o 
  -9   0   5        4.63     -992.42    992.42 o 
  -7   0   5     3447.09     4188.63    920.01 o 
  -5   0   5   138689.72   150971.30   5341.60 o 
  -3   0   5    53924.38    53250.23   2504.77 o 
  -1   0   5    34173.05    42791.73   3231.53 o 
   3   0   5      208.15      402.62   1603.40 o 
   5   0   5    59327.76    56897.98   2764.38 o 
   7   0   5    12242.22    14029.40   1832.83 o 
   9   0   5     1727.77     4044.02   1600.77 o 
  11   0   5       62.65    -1087.77   2111.97 o 
 -11   1   5     1012.10    -1140.84   2014.28 o 
 -10   1   5    10572.27    11447.09   2304.84 o 
  -9   1   5     1001.84     1655.54   1203.04 o 
  -8   1   5     1633.26     1761.54    693.92 o 
  -7   1   5      155.45      833.18    729.98 o 
  -6   1   5    10911.58    10042.13   1343.73 o 
  -5   1   5    12654.38    14272.87    959.45 o 
  -4   1   5    12126.93    12330.21   1200.62 o 
  -3   1   5     3382.51     4124.30    842.81 o 
  -2   1   5    12933.44    12132.76    913.48 o 
  -1   1   5   104176.31   115419.60   2608.80 o 
   0   1   5       59.45      416.74   1130.15 o 
   3   1   5     7786.11     6481.80   1942.45 o 
   4   1   5     1192.00      750.76    825.15 o 
   5   1   5        9.75      575.94    783.98 o 
   6   1   5    34400.79    31172.48   2961.71 o 
   7   1   5     1463.66     2252.20    927.72 o 
   8   1   5     4282.32     3635.39   1047.10 o 
   9   1   5    12452.83    14924.31   1516.03 o 
  10   1   5      689.57     -902.66   1360.67 o 
  11   1   5       12.19      663.74   1392.84 o 
 -12   2   5     1506.34     1864.75   3277.44 o 
 -11   2   5      334.84    -1575.29   2832.45 o 
 -10   2   5    26546.93    26664.12   1866.62 o 
  -9   2   5      258.34     -694.94    694.94 o 
  -8   2   5     3705.16     1214.87   1489.52 o 
  -7   2   5     2382.87     2127.53    797.27 o 
  -6   2   5    15390.42    16006.33    815.29 o 
  -5   2   5     7775.47    11115.20    918.52 o 
  -4   2   5     2688.78     3864.97    975.31 o 
  -3   2   5     7665.46     6194.34    921.56 o 
  -2   2   5     1105.12     1244.98    641.35 o 
  -1   2   5   100194.54    97929.41   2315.33 o 
   0   2   5    21278.40    22009.72   2062.53 o 
   3   2   5    39072.72    35696.68   2101.59 o 
   4   2   5     4842.63     2525.97    900.24 o 
   5   2   5    27838.47    24409.29   1378.53 o 
   6   2   5    27785.27    26418.64   1479.05 o 
   7   2   5    10911.24    15326.48   1707.70 o 
   8   2   5     6458.88     7584.23   1170.79 o 
   9   2   5      316.17     1306.52   1070.37 o 
  10   2   5     5120.68     5389.52   1631.22 o 
  11   2   5     2723.38     3137.78   1584.09 o 
 -12   3   5     1633.69     4047.36   3496.41 o 
 -11   3   5       46.75     -512.44   1108.43 o 
 -10   3   5      369.73     -525.03   1058.56 o 
  -9   3   5     6285.93     5486.36   1425.59 o 
  -8   3   5     6253.82     4416.41   1054.07 o 
  -7   3   5    55317.21    56712.83   1661.38 o 
  -6   3   5      213.72     -712.97    712.97 o 
  -5   3   5     6393.46     7940.73   1107.69 o 
  -4   3   5     2434.02     1812.75   1242.80 o 
  -3   3   5    88542.94    92519.18   2430.35 o 
  -2   3   5      467.45     -555.55    585.98 o 
  -1   3   5   119331.82   111404.55   2538.42 o 
   0   3   5      158.75      240.16   1137.22 o 
   3   3   5       26.39      837.22   1111.09 o 
   4   3   5       18.69     -199.08    966.13 o 
   5   3   5       85.09     -749.99    808.48 o 
   6   3   5     3014.24     3633.09    923.10 o 
   7   3   5     4320.20     3709.41    995.98 o 
   8   3   5     1131.52      428.61    955.53 o 
   9   3   5     1025.98     2484.44   1078.65 o 
  10   3   5      155.24     1171.67   2627.60 o 
  11   3   5       13.50     1181.87   1605.06 o 
 -12   4   5      720.37     3899.03   3545.85 o 
 -11   4   5      585.84    -1072.81   1072.81 o 
 -10   4   5    17754.36    18512.52   1719.58 o 
  -9   4   5     2465.34     2108.37   1098.49 o 
  -8   4   5       11.89      969.17   1071.83 o 
  -7   4   5      109.34      231.55    838.66 o 
  -6   4   5    33403.00    33933.46   1677.22 o 
  -5   4   5    13177.21    12542.57    959.40 o 
  -4   4   5    28401.00    24496.31   1447.59 o 
  -3   4   5    14076.47    17172.51   1344.09 o 
  -2   4   5     2491.54     3115.51    687.80 o 
  -1   4   5    39100.71    39798.78   1361.23 o 
   0   4   5    30298.01    32894.50   2422.76 o 
   3   4   5    47106.46    45200.71   2383.80 o 
   4   4   5      815.30      455.78    791.18 o 
   5   4   5    19871.97    19949.71   1322.53 o 
   6   4   5      667.22     1992.95    886.11 o 
   7   4   5       30.32     -770.24    770.24 o 
   8   4   5     8144.20     6741.61   1222.82 o 
   9   4   5     7033.34     7282.50   1244.00 o 
  10   4   5     7252.21     6495.72   1486.43 o 
  11   4   5       10.76    -1458.60   1458.60 o 
 -12   5   5     1254.96      628.65   3369.27 o 
 -11   5   5      333.74     -560.74   2892.48 o 
 -10   5   5      356.01      131.04   1770.50 o 
  -9   5   5      369.78     2252.39   1393.70 o 
  -8   5   5     9196.91     8276.91   1240.74 o 
  -7   5   5     3349.26     3268.94   1140.78 o 
  -6   5   5      494.68     2079.76    774.85 o 
  -5   5   5    31390.10    29098.35   1288.44 o 
  -4   5   5    10348.65     8441.40   1098.99 o 
  -3   5   5    41005.54    36021.49   1739.30 o 
  -2   5   5     8381.98     7516.21    808.88 o 
  -1   5   5    45415.66    48604.14   1496.38 o 
   0   5   5      768.53      826.42   1179.60 o 
   3   5   5    25029.40    30355.16   2035.26 o 
   4   5   5     7584.14     5377.45    931.64 o 
   5   5   5     3145.86     3889.71    911.18 o 
   6   5   5     3364.60     3911.27    937.28 o 
   7   5   5     8689.85     7722.53   1160.10 o 
   8   5   5      752.75      674.61    942.85 o 
   9   5   5     9924.89    10601.86   1379.83 o 
  10   5   5     1433.31      538.44   1210.74 o 
  11   5   5      149.36     1400.46   1301.09 o 
 -12   6   5        0.03      900.82   1361.20 o 
 -11   6   5     1890.81     4998.17   3856.65 o 
 -10   6   5     1123.93     2189.26   1227.08 o 
  -9   6   5     4249.11     4867.96   1218.02 o 
  -8   6   5     5231.43     6584.21   1346.63 o 
  -7   6   5     2236.10     1999.98    972.56 o 
  -6   6   5     5920.70     6499.40    944.24 o 
  -5   6   5       23.58      965.83    711.91 o 
  -4   6   5     4924.30     7480.94   1062.29 o 
  -3   6   5    88347.73    74910.98   2154.44 o 
  -2   6   5     5245.43     4211.72    722.50 o 
  -1   6   5    22504.97    23819.80   1288.52 o 
   0   6   5    24704.71    20780.68   2069.59 o 
   3   6   5    13461.21    18937.86   1740.49 o 
   4   6   5        1.30     1248.80    817.79 o 
   5   6   5      936.54     1701.52    825.81 o 
   6   6   5    40008.90    43042.37   1791.63 o 
   7   6   5    10291.93     8763.50   1191.95 o 
   8   6   5      145.03      160.95   1063.36 o 
   9   6   5     4841.81     4653.24   1152.58 o 
  10   6   5     4165.58     5766.43   1440.94 o 
  11   6   5      267.91     5029.18   2429.83 o 
 -12   7   5        1.55    -1003.89   1575.15 o 
 -11   7   5      381.45      795.37   3118.51 o 
 -10   7   5     7290.10     7245.71   1375.22 o 
  -9   7   5     1723.84     1966.95   1247.88 o 
  -8   7   5     4424.71     5648.36   1205.11 o 
  -7   7   5     8519.79     7587.72   1184.09 o 
  -6   7   5     3572.92     4975.65    903.54 o 
  -5   7   5      689.41      955.54    723.36 o 
  -4   7   5      265.95     -173.69    716.61 o 
  -3   7   5    10489.41    10208.68    989.72 o 
  -2   7   5    44586.11    45987.12   1536.02 o 
  -1   7   5   290277.34   306631.56   6735.96 o 
   0   7   5      456.04      480.31   1236.10 o 
   3   7   5    45366.45    49749.55   2534.38 o 
   4   7   5    12527.39    12313.75   1016.44 o 
   5   7   5    11565.35    11341.99   1100.66 o 
   6   7   5    36266.57    35387.16   1661.57 o 
   7   7   5     2006.67     1432.73    965.63 o 
   8   7   5     2368.44      529.32    962.89 o 
   9   7   5     4573.60     3230.51   1135.00 o 
  10   7   5        1.51    -1382.16   2832.45 o 
  11   7   5     2151.43     -572.14   2126.10 o 
 -12   8   5     2027.60     2016.98   3341.01 o 
 -11   8   5     1077.66      909.97   1344.70 o 
 -10   8   5     9482.12     9783.84   1886.07 o 
  -9   8   5     2308.54     1515.52   1152.78 o 
  -8   8   5      131.31      817.03   1286.40 o 
  -7   8   5     5643.10     7416.69   1179.91 o 
  -6   8   5      471.64      808.24    769.47 o 
  -5   8   5     4753.54     4238.32    844.11 o 
  -4   8   5     8146.25     8279.02   1154.23 o 
  -3   8   5     1274.23      637.89    767.00 o 
  -2   8   5      575.89     -480.26    617.82 o 
  -1   8   5     1192.93      354.40    724.14 o 
   0   8   5     6052.45     6448.93   1412.69 o 
   3   8   5    17915.30    21292.66   5103.35 o 
   4   8   5    26898.22    29035.77   1337.16 o 
   5   8   5      683.35      512.94    775.00 o 
   6   8   5      107.00       12.44    800.05 o 
   7   8   5      163.49      177.15    875.48 o 
   8   8   5     7594.27     8264.83   1365.14 o 
   9   8   5       56.90     1192.11   1227.68 o 
  10   8   5      849.65     2111.74   1710.61 o 
  11   8   5      261.71    -1977.77   1977.77 o 
 -12   9   5     3384.20      870.33   1348.53 o 
 -11   9   5       21.42     1109.46   1327.71 o 
 -10   9   5      744.95     3646.78   3966.13 o 
  -9   9   5     3283.01     5373.01   1860.20 o 
  -8   9   5     9316.46     8530.71   1341.32 o 
  -7   9   5      114.75    -1058.72   1058.72 o 
  -6   9   5     1400.19     1562.87    825.29 o 
  -5   9   5      574.81     -608.50    711.96 o 
  -4   9   5        0.97     -244.87    721.89 o 
  -3   9   5    18902.65    17310.88   1539.48 o 
  -2   9   5      530.35      513.29    663.49 o 
  -1   9   5    43599.46    51076.28   2319.06 o 
   0   9   5     3626.29     2917.21   1236.10 o 
   3   9   5    48905.93    49019.87   2592.15 o 
   4   9   5        6.58     1443.26    870.63 o 
   5   9   5     2999.78     2693.62    918.59 o 
   6   9   5     4928.18     4105.38   1218.33 o 
   7   9   5    14537.95    14614.42   1577.63 o 
   8   9   5     1463.37      347.20   1202.77 o 
   9   9   5      333.88     1643.44   1251.46 o 
  10   9   5     2038.07      270.50   1539.00 o 
  11   9   5       90.02    -1575.15   1575.15 o 
 -12  10   5      524.53     2538.35   1506.43 o 
 -11  10   5      175.70      472.04   1347.32 o 
 -10  10   5      607.16      604.30   1430.35 o 
  -9  10   5       94.16     -576.19   1073.06 o 
  -8  10   5     4154.97     5100.94   1262.25 o 
  -7  10   5     8935.26     9461.00   1284.99 o 
  -6  10   5     9300.47     9269.44   1056.50 o 
  -5  10   5     8345.58     8567.42    935.79 o 
  -4  10   5    13426.29    11727.10    998.94 o 
  -3  10   5    10171.35    12379.37   2022.73 o 
  -2  10   5     4435.80     4522.33    756.13 o 
  -1  10   5       86.18      832.28    851.04 o 
   3  10   5       18.66      614.78   1006.65 o 
   4  10   5     2738.86     2189.09    900.71 o 
   5  10   5    10303.30    11275.61   1302.95 o 
   6  10   5     5818.71     5797.32   1237.91 o 
   7  10   5    14283.51    15977.48   1982.85 o 
   8  10   5      465.51      853.19   1224.22 o 
   9  10   5     3397.70     3180.74   1293.41 o 
  10  10   5     2592.35      -21.29   1435.78 o 
  11  10   5      313.45    -1688.17   1688.17 o 
 -12  11   5     1804.31     1939.05   1472.61 o 
 -11  11   5      135.54      -42.76   1317.51 o 
 -10  11   5       59.22    -1156.62   1209.21 o 
  -9  11   5      152.72     1808.57   1239.67 o 
  -8  11   5    29084.63    33594.80   2115.39 o 
  -7  11   5     3216.71     2222.61   1057.39 o 
  -6  11   5     1766.88     1697.36    823.93 o 
  -5  11   5    46396.44    42718.44   1559.40 o 
  -4  11   5    81388.83    88529.69   2228.38 o 
  -3  11   5     2614.08      727.98    815.13 o 
  -2  11   5        8.04      506.11    664.81 o 
  -1  11   5    83446.19    72901.45   2277.26 o 
   2  11   5     5224.17     4774.90   1878.88 o 
   3  11   5       16.56     -144.85   1006.99 o 
   4  11   5     2642.25     2054.68    910.09 o 
   5  11   5    17207.19    15352.72   1279.36 o 
   6  11   5      301.02     -838.05    838.05 o 
   7  11   5     1849.10     3494.13   1242.68 o 
   8  11   5    34644.79    32319.37   2170.96 o 
   9  11   5      512.58     1108.07   1595.17 o 
  10  11   5      226.81      564.77   1457.55 o 
  11  11   5      151.76     2380.38   2104.91 o 
 -12  12   5       62.46      932.38   1688.17 o 
 -11  12   5      907.66     -873.97   1333.56 o 
 -10  12   5        0.89      436.54   1327.93 o 
  -9  12   5     1230.00      890.22   1743.17 o 
  -8  12   5    14144.54    17206.08   1702.79 o 
  -7  12   5      581.76     1578.86   1277.75 o 
  -6  12   5     4084.25     4569.80   1097.01 o 
  -5  12   5    54992.48    46572.39   1798.50 o 
  -4  12   5    11736.39    14747.15   1817.29 o 
  -3  12   5    54553.75    47571.35   1525.97 o 
  -2  12   5     6696.55     7210.05    823.86 o 
  -1  12   5     4442.54     3889.82    857.69 o 
   2  12   5     1001.85     2627.60   1695.23 o 
   3  12   5    34576.53    33480.31   1838.40 o 
   4  12   5      157.58     -881.89    881.89 o 
   5  12   5    30667.04    26566.69   1521.14 o 
   6  12   5      366.68      105.58    890.04 o 
   7  12   5    16780.33    15796.68   1650.10 o 
   8  12   5      140.00     -744.40   1245.97 o 
   9  12   5     1373.56    -1421.04   1421.04 o 
  10  12   5      281.92      177.41   3150.30 o 
  11  12   5        4.60     1497.45   1991.89 o 
 -12  13   5     7878.04     8280.41   1951.68 o 
 -11  13   5      237.11    -1060.46   1222.48 o 
 -10  13   5        1.32     1013.01   1564.56 o 
  -9  13   5       88.22     1376.79   1361.05 o 
  -8  13   5    27235.82    28610.65   2042.94 o 
  -7  13   5      853.63     1347.84   1064.80 o 
  -6  13   5    13477.61    12567.67   1345.22 o 
  -5  13   5     3033.07     2737.45    724.09 o 
  -4  13   5     6366.31     6964.38    905.35 o 
  -3  13   5    13468.07    12689.87    961.12 o 
  -2  13   5     3305.24     3571.88    950.19 o 
  -1  13   5   170799.69   136078.05   3709.19 o 
   2  13   5     3576.10     1842.06   1307.19 o 
   3  13   5    33518.89    33586.31   1869.04 o 
   4  13   5    13855.38    13821.83   1216.20 o 
   5  13   5     8390.33    10201.57   1154.18 o 
   6  13   5     1135.01     4508.18   2654.21 o 
   7  13   5     2155.34      108.08   1098.91 o 
   8  13   5     7837.67     7626.95   1526.60 o 
   9  13   5     1399.76     1894.27   1617.53 o 
  10  13   5     1899.72     5079.67   1939.82 o 
  11  13   5        5.51    -1370.31   1864.75 o 
 -12  14   5     1628.46      833.49   1723.48 o 
 -11  14   5     1172.96     2228.04   1444.40 o 
 -10  14   5     2710.60     1788.62   2472.21 o 
  -9  14   5      188.97      796.60   1339.15 o 
  -8  14   5     1464.72     2285.81   1253.05 o 
  -7  14   5      278.44     2910.10   2379.09 o 
  -6  14   5      125.02     -726.00    889.42 o 
  -5  14   5      247.26     -639.01    639.01 o 
  -4  14   5     1389.15      635.56    747.60 o 
  -3  14   5     2206.18     3318.21    698.84 o 
  -2  14   5     4059.60     3586.78    794.08 o 
  -1  14   5     6011.33     7180.42   1014.67 o 
   2  14   5     1870.06      726.73   1308.56 o 
   3  14   5     1586.86     3157.36   1124.68 o 
   4  14   5    11409.40    12741.24   1380.08 o 
   5  14   5    13528.98    14394.72   1266.61 o 
   6  14   5      235.42     1650.57   1125.31 o 
   7  14   5     1282.59       78.43   1101.07 o 
   8  14   5    11301.73    15366.19   1797.15 o 
   9  14   5      119.05    -1512.36   1512.36 o 
  10  14   5       43.49      682.57   1931.85 o 
  11  14   5      343.03    -1674.04   1674.04 o 
 -12  15   5       83.90    -1504.52   1504.52 o 
 -11  15   5      119.11     2420.67   1503.34 o 
 -10  15   5     1197.00     1854.56   1507.88 o 
  -9  15   5     1876.23     1294.98   1472.85 o 
  -8  15   5    13774.11    12922.79   1912.21 o 
  -7  15   5     2231.53      328.25   1062.36 o 
  -6  15   5     8844.55     8157.07   2247.86 o 
  -5  15   5     1678.97     4356.11    778.89 o 
  -4  15   5     2946.18     4174.47    720.98 o 
  -3  15   5    23567.00    26008.45   1164.17 o 
  -2  15   5      546.93      431.69    677.52 o 
  -1  15   5    36396.23    38854.29   1485.02 o 
   0  15   5     8095.12     6215.84   1822.37 o 
   1  15   5   106437.36   103287.13   4647.75 o 
   2  15   5    33286.84    32949.31   1828.10 o 
   3  15   5    40621.88    40982.11   2270.87 o 
   4  15   5     3635.23     4382.35    969.25 o 
   5  15   5    22086.67    21821.10   1642.45 o 
   6  15   5     4262.25     4053.06   1251.82 o 
   7  15   5     3333.80     4595.11   1358.93 o 
   8  15   5     5380.31     5075.68   1437.45 o 
   9  15   5      793.79     -374.05   1567.38 o 
  10  15   5       26.10     2555.19   1838.68 o 
  11  15   5        0.37     1857.69   2281.50 o 
 -12  16   5     2205.96     2818.32   1893.01 o 
 -11  16   5       14.07     -738.99   1451.87 o 
 -10  16   5     2874.91      468.68   1437.89 o 
  -9  16   5     2771.36     6215.48   2002.49 o 
  -8  16   5       82.45    -1309.79   1309.79 o 
  -7  16   5     7897.76     7683.70   1354.21 o 
  -6  16   5    40014.60    35615.37   2909.86 o 
  -5  16   5        2.08     -364.42    650.08 o 
  -4  16   5    29080.56    27010.20   1149.57 o 
  -3  16   5    40702.13    43650.84   1343.37 o 
  -2  16   5       59.76      147.55    576.98 o 
  -1  16   5     1146.58     1900.53    751.07 o 
   0  16   5    14599.55    10988.59   1693.17 o 
   1  16   5    10022.65    12626.03   3256.25 o 
   2  16   5    14445.63    12956.77   1385.08 o 
   3  16   5      261.36     -937.19    937.19 o 
   4  16   5    44852.31    41571.75   1756.29 o 
   5  16   5     1293.00      525.12    881.80 o 
   6  16   5      704.41     -464.99   1047.49 o 
   7  16   5     5734.50     6917.03   1446.33 o 
   8  16   5      749.69     1301.50   1275.86 o 
   9  16   5      315.66     1324.10   3521.13 o 
  10  16   5      151.15      480.10   1665.83 o 
  11  16   5        6.46     -452.06   2083.72 o 
 -11  17   5      169.18     -719.43   1476.26 o 
 -10  17   5      117.02     7256.59   1920.88 o 
  -9  17   5      304.29     -786.16   1452.89 o 
  -8  17   5     6163.89     7320.50   2037.81 o 
  -7  17   5       70.74    -1121.02   1121.02 o 
  -6  17   5     1232.50     2287.36    863.30 o 
  -5  17   5    15709.25    16531.89   1071.61 o 
  -4  17   5    29487.59    28994.86   1403.16 o 
  -3  17   5    28973.71    26193.28   1059.81 o 
  -2  17   5     2858.87     2750.59    730.74 o 
  -1  17   5     2459.09     5980.07    992.15 o 
   0  17   5    40746.32    33955.95   2281.82 o 
   1  17   5    84840.55    90663.27   2964.95 o 
   2  17   5    10838.43    11680.82   1340.45 o 
   3  17   5   169931.19   154368.36   4269.68 o 
   4  17   5      229.67    -1419.17   1419.17 o 
   5  17   5    21281.99    25099.88   2556.96 o 
   6  17   5        3.17     -969.03    969.03 o 
   7  17   5    12478.21    13214.51   2786.71 o 
   8  17   5    10049.38    12908.49   1704.76 o 
   9  17   5      101.52       33.66   1684.44 o 
  10  17   5      605.66      351.23   2189.67 o 
  11  17   5        0.17    -1730.55   1779.99 o 
 -11  18   5        0.29    -1606.94   1606.94 o 
 -10  18   5     3118.59     6379.81   1893.70 o 
  -9  18   5      705.86      653.10   1478.77 o 
  -8  18   5     1321.98     3829.07   1818.84 o 
  -7  18   5      241.23      782.04   1312.40 o 
  -6  18   5    23076.51    21936.66   1407.98 o 
  -5  18   5    36227.25    37621.92   1497.40 o 
  -4  18   5        1.57      351.14    651.65 o 
  -3  18   5     9700.17    11855.08    829.19 o 
  -2  18   5     7570.91     5927.45    826.60 o 
  -1  18   5     8139.75    10238.23   1156.62 o 
   0  18   5     8660.79     8630.01   1367.65 o 
   1  18   5     2247.07     3774.52   1207.32 o 
   2  18   5    17474.79    15448.27   1473.65 o 
   3  18   5     8448.86     9236.38   1485.68 o 
   4  18   5      673.30      678.81   1133.50 o 
   5  18   5     8323.91     8255.43   1144.14 o 
   6  18   5     9587.39    11159.76   1537.17 o 
   7  18   5     9834.88     7338.44   1619.80 o 
   8  18   5      466.96      191.57   1197.43 o 
   9  18   5      318.51    -1476.04   1476.04 o 
  10  18   5     4501.04     3963.74   2578.16 o 
  11  18   5      257.71    -1144.28   2111.97 o 
 -11  19   5      595.60    -1325.29   1462.03 o 
 -10  19   5       15.38    -2387.28   3139.71 o 
  -9  19   5     1618.36     3853.29   1896.54 o 
  -8  19   5     9106.03    10137.11   2009.55 o 
  -7  19   5     4409.32     1637.19   2571.10 o 
  -6  19   5     8375.59     7314.67   1213.66 o 
  -5  19   5        0.83      -57.16    711.63 o 
  -4  19   5    10233.30     9804.23    815.22 o 
  -3  19   5     7778.41     8634.23    778.40 o 
  -2  19   5      126.80     -666.52    666.52 o 
  -1  19   5     1128.28     2635.33    789.93 o 
   0  19   5     5723.34     3248.37   1383.70 o 
   1  19   5    23118.37    28187.04   2591.45 o 
   2  19   5     1924.12     4055.18   1065.66 o 
   3  19   5     1184.16      443.40    981.90 o 
   4  19   5     5155.57     3843.82   1069.85 o 
   5  19   5     6655.77     4592.08   1059.99 o 
   6  19   5     1397.88     -281.12   1152.25 o 
   7  19   5      730.29    -1085.70   1085.70 o 
   8  19   5     2959.54     1719.28   2183.32 o 
   9  19   5     2682.00     1707.42   1793.68 o 
  10  19   5     2191.50     2659.01   1871.95 o 
  11  19   5     1539.13    -1440.94   2316.81 o 
 -11  20   5      315.93    -1479.07   1479.07 o 
 -10  20   5    11901.89    10998.94   2162.17 o 
  -9  20   5      135.66    -1409.77   1409.77 o 
  -8  20   5     1999.81      597.80   1473.93 o 
  -7  20   5       50.50    -1265.56   1265.56 o 
  -6  20   5    10168.79    16121.36   1544.40 o 
  -5  20   5     7320.72     7264.81   1015.83 o 
  -4  20   5     2370.46     1538.76    698.78 o 
  -3  20   5     6348.29     7204.69    763.13 o 
  -2  20   5     5487.44     6240.03    797.13 o 
  -1  20   5     1102.16      612.33    697.86 o 
   0  20   5    27783.50    27113.53   1998.57 o 
   1  20   5        1.57     -411.40    941.72 o 
   2  20   5    21728.19    23794.47   1522.15 o 
   3  20   5    14235.42    10627.48   1369.80 o 
   4  20   5      718.27      -95.35   1091.91 o 
   5  20   5    39855.75    33881.23   1806.16 o 
   6  20   5    15836.22    20715.56   1830.62 o 
   7  20   5     2632.74     3805.22   1726.94 o 
   8  20   5     2776.24     1752.51   1583.11 o 
   9  20   5      707.28     1141.34   1793.03 o 
  10  20   5     4776.48     4201.70   1988.82 o 
  11  20   5     2505.72     3899.97   2005.86 o 
 -11  21   5      162.04      467.44   1562.40 o 
 -10  21   5     5266.33     5211.94   2839.51 o 
  -9  21   5     3090.26     3563.27   2525.18 o 
  -8  21   5    16832.59    12935.01   2098.24 o 
  -7  21   5        5.28     1548.61   1981.30 o 
  -6  21   5    20377.58    21764.15   1695.02 o 
  -5  21   5    43566.21    40739.55   1600.10 o 
  -4  21   5      968.91      964.72    748.21 o 
  -3  21   5      515.75     -255.01    672.33 o 
  -2  21   5     6596.88     6990.11    827.03 o 
  -1  21   5    33968.57    27007.06   1171.48 o 
   0  21   5     2678.02     4742.94   1266.83 o 
   1  21   5     3750.83     2282.54   1153.80 o 
   2  21   5       52.80      139.81    928.94 o 
   3  21   5     1004.12      744.37    938.01 o 
   4  21   5       36.84      271.28    877.60 o 
   5  21   5     4191.99     3827.83   1105.13 o 
   6  21   5     9864.16    10883.10   1584.78 o 
   7  21   5    13747.72    10728.46   1658.19 o 
   8  21   5     2127.33     1924.96   1622.46 o 
   9  21   5      221.88     2957.09   1891.50 o 
  10  21   5       59.18      835.68   1793.31 o 
  11  21   5       55.00    -1439.68   3733.04 o 
 -11  22   5      135.33      849.66   3482.28 o 
 -10  22   5     1099.58    -1075.39   1550.76 o 
  -9  22   5     3531.65     5194.93   1894.04 o 
  -8  22   5     1287.52     2294.19   1546.29 o 
  -7  22   5      388.88      386.76   1391.45 o 
  -6  22   5    17318.07    18670.31   1660.12 o 
  -5  22   5     1584.11     -402.85   1360.11 o 
  -4  22   5     2523.69     2561.85    956.21 o 
  -3  22   5    61923.94    59586.18   1663.18 o 
  -2  22   5     5073.07     5367.48    818.19 o 
  -1  22   5    17594.62    22186.11   1095.70 o 
   0  22   5      353.54    -1072.50   1072.50 o 
   1  22   5   104672.07   103307.42   2917.54 o 
   2  22   5     7840.31     7470.42   1159.12 o 
   3  22   5    21860.50    25655.31   1632.94 o 
   4  22   5     7105.19     7762.15   1165.55 o 
   5  22   5     1330.83     1661.87   1022.46 o 
   6  22   5     1027.77     1938.57   1484.15 o 
   7  22   5      585.61     -693.98   1354.79 o 
   8  22   5       92.90      995.45   1312.78 o 
   9  22   5       23.10     -219.05   1703.25 o 
  10  22   5     4844.71      690.05   1878.28 o 
  11  22   5      178.49      807.97   1782.80 o 
 -11  23   5      408.78    -2432.03   3913.15 o 
 -10  23   5     1486.35     4764.82   2270.90 o 
  -9  23   5       84.89    -1462.52   1462.52 o 
  -8  23   5     1509.72     1549.92   1634.66 o 
  -7  23   5     1258.56     1488.11   1483.44 o 
  -6  23   5      293.13      946.26   1253.59 o 
  -5  23   5     2451.22     5080.67   1127.32 o 
  -4  23   5     1513.75     2106.23   1013.85 o 
  -3  23   5     4084.39     4119.42   1164.62 o 
  -2  23   5      169.25     -291.26    658.70 o 
  -1  23   5    24951.55    23503.33   1527.50 o 
   0  23   5      274.07      477.07   1158.74 o 
   1  23   5    26204.45    28362.69   1930.97 o 
   2  23   5    11403.29    13079.63   1354.82 o 
   3  23   5    43529.55    41746.83   1667.24 o 
   4  23   5     1867.92     2209.07   1181.12 o 
   5  23   5    11473.31    12818.87   2300.69 o 
   6  23   5     3621.95     3088.39   1324.91 o 
   7  23   5     3236.18     2348.65   1363.75 o 
   8  23   5      872.85     2708.69   1554.19 o 
   9  23   5       35.66     1651.92   1824.87 o 
  10  23   5      722.92    -1063.20   1700.37 o 
 -11  24   5      401.75     -378.76   1610.47 o 
 -10  24   5       11.64     -249.88   1960.11 o 
  -9  24   5      421.81     4307.55   1888.34 o 
  -8  24   5      138.63     -272.32   1494.43 o 
  -7  24   5      121.11     3193.21   2581.69 o 
  -6  24   5     2292.18     3573.43   1439.95 o 
  -5  24   5     4120.18     6369.56   1411.50 o 
  -4  24   5    15253.76    17106.98   1729.11 o 
  -3  24   5     2451.85     3738.03    892.88 o 
  -2  24   5     5131.07     7368.43   1180.09 o 
  -1  24   5    43647.33    39203.34   2157.99 o 
   0  24   5     1206.62     1372.72   1018.50 o 
   1  24   5   165703.91   164123.52   4022.88 o 
   2  24   5      939.01     -239.32    930.82 o 
   3  24   5    17312.31    18563.25   2727.36 o 
   4  24   5     4858.35     7021.31   1066.81 o 
   5  24   5    34681.07    33573.87   1909.85 o 
   6  24   5      340.77    -1177.08   1177.08 o 
   7  24   5      883.37      545.92   1301.70 o 
   8  24   5       35.64     2021.99   1412.91 o 
   9  24   5     1057.69      979.48   1885.94 o 
  10  24   5      107.84    -1625.89   1625.89 o 
 -11  25   5       25.83     2496.58   1880.92 o 
 -10  25   5      989.19     2158.07   1857.35 o 
  -9  25   5     3133.47     2582.34   1802.83 o 
  -8  25   5     3850.91     6159.10   1916.35 o 
  -7  25   5    23631.41    20417.18   1832.58 o 
  -6  25   5      356.75      393.73   1528.78 o 
  -5  25   5     5465.78     7981.96   1425.37 o 
  -4  25   5     1205.92     1088.48    994.32 o 
  -3  25   5    15832.65    14987.31   1361.25 o 
  -2  25   5    20267.00    19844.40   1519.94 o 
  -1  25   5      190.10      896.86    959.14 o 
   0  25   5    11140.64     9756.43   1627.24 o 
   1  25   5        5.06     3106.81   1069.69 o 
   2  25   5     7697.93     7880.67   1247.11 o 
   3  25   5    23048.53    21959.54   2341.84 o 
   4  25   5     5910.41     6622.20   1081.12 o 
   5  25   5     5660.38     5750.32   1238.75 o 
   6  25   5     5334.16     7004.04   1550.65 o 
   7  25   5       68.97      292.60   1290.18 o 
   8  25   5      494.08      233.54   1423.36 o 
   9  25   5      644.80      853.03   1861.28 o 
  10  25   5      694.50     -192.73   1764.27 o 
 -11  26   5      259.06     -231.16   1778.08 o 
 -10  26   5     8814.67     8767.33   4223.95 o 
  -9  26   5      836.12      287.90   1772.93 o 
  -8  26   5     8994.47    12065.13   2278.15 o 
  -7  26   5     2795.11     4985.03   1436.66 o 
  -6  26   5    35396.47    33499.15   2220.74 o 
  -5  26   5     5002.54     4043.38   1158.39 o 
  -4  26   5     1008.87      680.45    992.59 o 
  -3  26   5    40591.02    39019.92   2595.70 o 
  -2  26   5     8590.60     7295.23   1188.35 o 
  -1  26   5     2039.48     6063.98   1878.98 o 
   0  26   5      359.50      842.74    871.42 o 
   1  26   5    24794.24    22450.75   1683.23 o 
   2  26   5     8497.33     6967.69   1261.15 o 
   3  26   5     1536.30     3252.33   1118.50 o 
   4  26   5    11064.57    10706.84   1355.78 o 
   5  26   5      323.62      273.93   1218.74 o 
   6  26   5     3536.72     2087.41   1367.65 o 
   7  26   5     2770.36     5331.95   1596.62 o 
   8  26   5      173.31     1485.67   2758.28 o 
   9  26   5      876.18     4188.81   3033.75 o 
  10  26   5     6658.19     5971.56   2274.45 o 
 -11  27   5      481.26    -2262.15   3701.25 o 
 -10  27   5     1032.49     2703.80   2687.64 o 
  -9  27   5       44.33     2221.03   1802.11 o 
  -8  27   5      939.41     2068.66   3775.42 o 
  -7  27   5     3692.65     4300.88   1470.55 o 
  -6  27   5     1754.30     2836.34   1353.04 o 
  -5  27   5    47508.84    44521.49   2088.92 o 
  -4  27   5     2496.12     3964.70   1112.01 o 
  -3  27   5    11360.56    14661.29   1744.72 o 
  -2  27   5        5.25      451.64    952.70 o 
  -1  27   5      105.11      310.45    934.91 o 
   0  27   5     3580.74     3771.56    870.23 o 
   1  27   5    14613.04    13513.10   1899.43 o 
   2  27   5     7533.71     6806.80   1232.97 o 
   3  27   5     1466.62     1487.63   1103.74 o 
   4  27   5     1665.02     2945.44   1187.48 o 
   5  27   5     5335.76     6365.25   1481.77 o 
   6  27   5       83.88     -334.47   1714.23 o 
   7  27   5     3377.30     1443.69   1403.10 o 
   8  27   5      342.03     -793.36   1732.69 o 
   9  27   5     1881.71     2330.33   2129.63 o 
  10  27   5      391.33     -469.75   1906.62 o 
 -10  28   5     5698.66     5131.66   2079.90 o 
  -9  28   5       71.24     1943.09   1632.15 o 
  -8  28   5     1599.65     -697.11   1710.45 o 
  -7  28   5      182.98     -582.28   1275.36 o 
  -6  28   5      362.30      826.46   1986.20 o 
  -5  28   5     3786.82     4941.75   1230.08 o 
  -4  28   5     4433.94     2699.37   1192.15 o 
  -3  28   5       13.99     -189.18    934.97 o 
  -2  28   5     1743.35     1923.02   1010.06 o 
  -1  28   5     5067.95     6499.03   1466.07 o 
   0  28   5       48.93      686.28    798.28 o 
   1  28   5    14864.04    12490.63   1418.43 o 
   2  28   5    21205.25    22496.06   1687.61 o 
   3  28   5       96.60      750.31   1074.26 o 
   4  28   5      678.59     -536.44   1088.02 o 
   5  28   5    10275.39    11896.32   1739.37 o 
   6  28   5     6990.49     8978.13   1701.38 o 
   7  28   5      573.93    -1271.19   1271.19 o 
   8  28   5      543.94     -542.84   1744.59 o 
   9  28   5       17.60    -1750.98   1750.98 o 
  10  28   5     6807.54    13479.15   3870.77 o 
 -10  29   5      884.10      -43.97   1666.32 o 
  -9  29   5     4018.14      391.55   2938.40 o 
  -8  29   5     1117.87     1201.91   2288.56 o 
  -7  29   5    12745.95    15366.12   1887.07 o 
  -6  29   5      135.24      361.95   1275.00 o 
  -5  29   5    30134.40    32169.66   2404.03 o 
  -4  29   5      320.06     1159.48   1097.04 o 
  -3  29   5    47128.06    45391.55   2069.93 o 
  -2  29   5     3082.56     4538.84   1169.26 o 
  -1  29   5     2555.07     2479.60   1097.48 o 
   0  29   5    11404.11    10447.37   1081.95 o 
   1  29   5     9416.84    12594.29   1822.91 o 
   2  29   5     2154.77     1284.00   1064.05 o 
   3  29   5     4504.42     7374.55   1363.56 o 
   4  29   5     2399.34      516.18   1150.69 o 
   5  29   5     6477.98     7251.57   2429.83 o 
   6  29   5     1845.72     3930.27   1499.35 o 
   7  29   5     1207.73     3341.76   2903.36 o 
   8  29   5       19.17     1940.89   3372.80 o 
   9  29   5       14.68     -245.43   1897.59 o 
  10  29   5     3039.06     7190.65   2445.84 o 
 -10  30   5     3173.19     1998.96   2323.88 o 
  -9  30   5     1993.74     2853.64   2253.24 o 
  -8  30   5      991.34      514.48   2669.99 o 
  -7  30   5      968.07     -138.50   2118.37 o 
  -6  30   5     5727.71     5368.24   1369.00 o 
  -5  30   5    17338.37    21401.99   2394.78 o 
  -4  30   5       84.85      660.60   1362.03 o 
  -3  30   5    22131.30    23112.58   1740.27 o 
  -2  30   5    11271.93    12502.29   1443.60 o 
  -1  30   5     5940.77     6884.23   1234.54 o 
   0  30   5        2.09        9.03    771.16 o 
   1  30   5    79661.16    82669.67   3034.10 o 
   2  30   5     3336.96     4919.29   1194.06 o 
   3  30   5    29694.18    28366.77   1941.13 o 
   4  30   5    12411.20    10052.33   1520.96 o 
   5  30   5     1224.25     3098.32   1848.39 o 
   6  30   5     5748.75     3896.82   1457.54 o 
   7  30   5     1420.13      116.78   1449.35 o 
   8  30   5       61.68      974.18   2044.87 o 
   9  30   5        6.89     1992.68   2948.99 o 
  10  30   5     3158.49     2662.02   2144.74 o 
 -10  31   5     1137.00     -713.41   2111.97 o 
  -9  31   5      586.18     1214.91   2345.07 o 
  -8  31   5     1324.35     -204.84   2196.73 o 
  -7  31   5     5409.10     8053.54   1673.29 o 
  -6  31   5     3829.38     1226.89   1359.76 o 
  -5  31   5    10818.79    12482.04   1578.51 o 
  -4  31   5     4135.69     3289.69   1946.74 o 
  -3  31   5       27.93     -327.41   1039.34 o 
  -2  31   5     2306.96     2629.38   1161.90 o 
  -1  31   5    18821.72    28087.17   1839.53 o 
   0  31   5        5.91      581.04    898.95 o 
   1  31   5    61641.46    66999.73   3056.34 o 
   2  31   5     5353.59     6450.21   1344.95 o 
   3  31   5    49765.58    44184.84   5238.30 o 
   4  31   5      616.56     2336.81   1206.22 o 
   5  31   5     4495.81     3632.09   1840.62 o 
   6  31   5     6863.34     9371.90   1770.36 o 
   7  31   5      810.04     1305.04   1471.20 o 
   8  31   5     2551.96     8292.61   2422.76 o 
   9  31   5      623.68     1981.13   2090.61 o 
  10  31   5     2906.67     5987.82   4065.02 o 
 -10  32   5      400.56     1589.28   2415.70 o 
  -9  32   5       15.62     -501.51   2232.05 o 
  -8  32   5      527.56     2338.00   2232.05 o 
  -7  32   5     2623.98     1387.90   1628.13 o 
  -6  32   5     7260.46     8589.83   1773.12 o 
  -5  32   5    39415.83    41992.10   2569.66 o 
  -4  32   5     8919.47     7858.13   1459.08 o 
  -3  32   5    27543.09    30126.45   2030.89 o 
  -2  32   5      155.44      437.77   1081.43 o 
  -1  32   5       49.18     1059.12   1048.67 o 
   0  32   5     1450.16      888.00    987.45 o 
   1  32   5     9584.22     9543.33   1429.24 o 
   2  32   5      990.21      814.82   1136.79 o 
   3  32   5     4625.96     7544.83   1417.90 o 
   4  32   5      102.47     1569.01   1288.69 o 
   5  32   5     4831.26    14328.44   5297.59 o 
   6  32   5     1728.43     3285.29   1909.81 o 
   7  32   5      330.12     3236.09   1562.46 o 
   8  32   5        4.81     2608.11   2076.61 o 
   9  32   5      221.32     5552.52   2790.06 o 
 -10  33   5     1911.06      105.95   2422.76 o 
  -9  33   5      583.46    -1779.99   2090.78 o 
  -8  33   5     1782.21     1405.63   2352.13 o 
  -7  33   5       72.52      726.37   1667.84 o 
  -6  33   5       13.30     -597.91   1393.43 o 
  -5  33   5    34433.21    28702.16   2401.36 o 
  -4  33   5      111.30     1415.26   1429.96 o 
  -3  33   5     1764.93     3197.40   1278.33 o 
  -2  33   5     6204.56     7957.21   1355.40 o 
  -1  33   5       21.36      145.97   1108.91 o 
   0  33   5       16.46      -93.87    958.40 o 
   1  33   5     7947.75     6838.07   1395.78 o 
   2  33   5       72.36     -626.25   1179.97 o 
   3  33   5    16026.91    13434.45   1931.99 o 
   4  33   5     2497.07     3413.07   1665.90 o 
   5  33   5     5130.62     4033.01   4068.55 o 
   6  33   5     7309.48     7387.75   4061.49 o 
   7  33   5     2265.15    -1360.42   1360.42 o 
   8  33   5     1319.30     1575.75   1993.99 o 
   9  33   5      789.30    -1091.60   2000.97 o 
 -10  34   5     1840.03      699.28   2458.08 o 
  -9  34   5      704.75      324.92   2465.15 o 
  -8  34   5      995.26     -706.35   2401.57 o 
  -7  34   5     2843.70     2132.59   1772.05 o 
  -6  34   5     1292.15       30.77   1408.07 o 
  -5  34   5     7770.11     4583.35   1669.13 o 
  -4  34   5      207.85    -1337.76   1337.76 o 
  -3  34   5      743.93     -708.75   1299.89 o 
  -2  34   5     6495.04     5669.94   1670.34 o 
  -1  34   5    20386.06    24422.42   1825.50 o 
   0  34   5      457.89      865.50   1036.84 o 
   1  34   5      220.42      306.73   1178.22 o 
   2  34   5     3260.22     2442.86   1579.24 o 
   3  34   5        1.76     1722.84   1327.93 o 
   4  34   5    13341.05    13473.21   1724.11 o 
   5  34   5    16502.14    18521.24   2613.11 o 
   6  34   5      123.42     -728.94   1832.97 o 
   7  34   5     4889.81     4637.11   2051.98 o 
   8  34   5      864.06     1590.74   2107.56 o 
   9  34   5        0.45      390.16   2571.10 o 
 -10  35   5      288.95     -741.66   2323.88 o 
  -9  35   5     3509.15     1250.23   2210.86 o 
  -8  35   5    23894.44    28416.27   4266.33 o 
  -7  35   5     4323.86     7100.38   2062.61 o 
  -6  35   5      476.83        6.29   1431.21 o 
  -5  35   5     9726.75     5218.44   1968.22 o 
  -4  35   5     2778.40     3964.99   1660.49 o 
  -3  35   5     2293.09    -1462.42   1951.16 o 
  -2  35   5     1916.07     1946.87   1472.61 o 
  -1  35   5    17928.80    18193.62   2044.39 o 
   0  35   5     1099.30     -690.15   1160.89 o 
   1  35   5    10714.79    14676.76   1688.29 o 
   2  35   5     2768.46     1218.61   1330.73 o 
   3  35   5     3791.63     4934.92   1442.23 o 
   4  35   5    10054.20    11404.38   1890.02 o 
   5  35   5     9180.23    12820.60   3330.42 o 
   6  35   5     1077.52     2712.55   1950.74 o 
   7  35   5     1918.96     2406.01   1942.98 o 
   8  35   5     7245.33    10747.89   2622.12 o 
   9  35   5      223.13      -65.90   2196.73 o 
  -9  36   5     6018.29     7134.09   3086.73 o 
  -8  36   5        0.03     -755.79   2260.31 o 
  -7  36   5     2495.02      179.39   1861.22 o 
  -6  36   5      175.94    -1411.17   1411.17 o 
  -5  36   5    24162.97    23167.59   3537.73 o 
  -4  36   5    12902.57    15627.41   2152.28 o 
  -3  36   5     1097.56      356.43   1484.21 o 
  -2  36   5     3029.20     1604.44   1534.55 o 
  -1  36   5     5700.48     5152.84   1636.50 o 
   0  36   5      564.23      919.39   1477.41 o 
   1  36   5     5020.06     4495.63   1393.24 o 
   2  36   5      598.50    -1146.38   1146.38 o 
   3  36   5     5935.79     6488.77   1554.91 o 
   4  36   5     9133.61     9637.44   1905.34 o 
   5  36   5     6775.76     5246.25   4877.31 o 
   6  36   5        9.77    -1773.68   1773.68 o 
   7  36   5     3792.40     6548.71   3047.88 o 
   8  36   5        2.08    -1809.17   1809.17 o 
   9  36   5       74.57     1838.79   3521.13 o 
  -9  37   5     3980.43     -134.21   2507.53 o 
  -8  37   5     6640.69     6512.50   2973.71 o 
  -7  37   5      105.04     -539.84   1780.98 o 
  -6  37   5       65.00    -1430.71   1430.71 o 
  -5  37   5     2987.49     1536.48   2173.45 o 
  -4  37   5    17154.74    14055.85   2206.06 o 
  -3  37   5     5569.14     3260.45   1688.17 o 
  -2  37   5     9630.76     9861.36   1874.18 o 
  -1  37   5       71.54    -1664.75   1664.75 o 
   0  37   5     1158.02     3829.36   1672.74 o 
   1  37   5    12692.39    15628.87   1765.64 o 
   2  37   5      426.41     1509.71   1342.89 o 
   3  37   5    10808.47    16999.75   1965.64 o 
   4  37   5        4.30    -1382.96   1382.96 o 
   5  37   5     6602.05    10348.87   2874.83 o 
   6  37   5        0.15     -437.03   1760.60 o 
   7  37   5      947.90      142.43   1910.78 o 
   8  37   5     2045.22     6328.85   3602.36 o 
   9  37   5        2.53     1087.23   2638.20 o 
  -9  38   5     1733.38     3771.88   2754.75 o 
  -8  38   5     2974.20     2214.14   1822.80 o 
  -7  38   5       52.65     -193.51   2910.14 o 
  -6  38   5     2647.27     2623.17   1678.48 o 
  -5  38   5      382.68     -788.54   1513.29 o 
  -4  38   5     4013.78     5496.78   1874.10 o 
  -3  38   5     1711.19     3672.81   3481.20 o 
  -2  38   5     7371.43     9009.87   1547.97 o 
  -1  38   5      270.18     -829.59   4259.26 o 
   0  38   5     2452.04     4995.47   1828.58 o 
   1  38   5      823.52        0.84   2127.98 o 
   2  38   5       16.62     -785.46   1313.99 o 
   3  38   5      118.01      969.35   1523.71 o 
   4  38   5      894.97      892.90   1747.43 o 
   5  38   5       38.19     3449.33   2062.12 o 
   6  38   5     4727.66     1355.02   2330.94 o 
   7  38   5       97.10     -722.07   1870.22 o 
   8  38   5      271.63     -953.57   3009.03 o 
  -9  39   5     1376.69      275.47   2542.84 o 
  -8  39   5       85.42     -852.44   1586.50 o 
  -7  39   5       34.01     3025.00   2017.43 o 
  -6  39   5      409.69     1591.07   1614.50 o 
  -5  39   5     8015.24    10413.79   2000.37 o 
  -4  39   5      234.12    -1515.87   1515.87 o 
  -3  39   5      970.76     1513.64   1647.63 o 
  -2  39   5        1.58     -994.16   1197.43 o 
  -1  39   5    24114.44    27407.10   5679.02 o 
   0  39   5     1901.24     2043.63   1776.50 o 
   1  39   5    12470.28     9692.65   1991.13 o 
   2  39   5     1282.35     2034.67   1444.81 o 
   3  39   5    14466.72    15897.52   2130.80 o 
   4  39   5    12177.41    11225.48   1998.03 o 
   5  39   5     4027.02     6328.60   2210.19 o 
   6  39   5     6226.15     1169.13   2277.96 o 
   7  39   5     1658.49      318.08   1821.72 o 
   8  39   5        0.56     -911.19   3072.60 o 
  -9  40   5      163.72      918.25   2571.10 o 
  -8  40   5       76.94      990.12   1902.93 o 
  -7  40   5      479.27      454.03   2426.30 o 
  -6  40   5      396.52     1086.18   1626.10 o 
  -5  40   5     3781.23      937.00   1571.83 o 
  -4  40   5     4577.71     4366.45   1836.64 o 
  -3  40   5     4173.89     3734.18   1775.48 o 
  -2  40   5      303.84     -252.16   1221.49 o 
  -1  40   5     1775.71     1298.91   2022.64 o 
   0  40   5     2817.27     4196.30   1874.64 o 
   1  40   5     6675.85     9423.30   1720.25 o 
   2  40   5      758.37    -2490.40   2774.12 o 
   3  40   5    14611.78    11759.05   1844.54 o 
   4  40   5     9706.22     9911.67   2556.97 o 
   5  40   5     4215.01     8647.69   2371.67 o 
   6  40   5      201.11     2132.74   2072.60 o 
   7  40   5     2975.88     2500.46   3086.73 o 
   8  40   5     1523.49     2627.60   3376.33 o 
  -8  41   5     6127.54     3828.26   2726.49 o 
  -7  41   5     1174.27    -1786.74   1786.74 o 
  -6  41   5      563.76      710.58   1621.34 o 
  -5  41   5      992.68    -1526.68   1526.68 o 
  -4  41   5       22.34     -593.13   1562.57 o 
  -3  41   5     8061.82     6668.75   4027.13 o 
  -2  41   5     1494.83      -90.92   1508.13 o 
  -1  41   5    27964.98    28784.70   2682.70 o 
   0  41   5     3399.08     3195.88   1830.97 o 
   1  41   5    13168.29    16850.36   2536.57 o 
   2  41   5      133.47    -1451.80   1451.80 o 
   3  41   5    22772.79    22678.40   4122.95 o 
   4  41   5     1171.58     1884.23   1970.37 o 
   5  41   5     2365.15     3726.68   1972.21 o 
   6  41   5     1800.08     6263.39   2214.07 o 
   7  41   5     6758.26     2451.02   3100.86 o 
   8  41   5     3409.32     5057.43   3461.09 o 
  -8  42   5        7.35      777.28   1974.16 o 
  -7  42   5     5979.08     6738.82   2973.71 o 
  -6  42   5     1223.54     1187.91   1765.06 o 
  -5  42   5      348.98    -1308.37   1598.73 o 
  -4  42   5     1381.04    -1486.24   1486.24 o 
  -3  42   5      182.91    -1705.18   1705.18 o 
  -2  42   5      346.98    -1507.45   1507.45 o 
  -1  42   5      634.28     -308.27   2498.38 o 
   0  42   5     2376.07     5550.29   2014.84 o 
   1  42   5     1204.56    -1397.99   1397.99 o 
   2  42   5     6165.67     8986.30   1778.31 o 
   3  42   5      258.50      113.87   1536.27 o 
   4  42   5      242.03     3682.66   2240.05 o 
   5  42   5      913.32     1307.01   2468.94 o 
   6  42   5     2687.02     2922.88   2507.53 o 
   7  42   5    10772.78    10439.78   3983.79 o 
   8  42   5        0.62      734.60   3305.70 o 
  -8  43   5     7610.39     3556.75   2209.17 o 
  -7  43   5      356.81     -767.99   1894.35 o 
  -6  43   5      284.70     -540.93   1697.42 o 
  -5  43   5     3453.77     2523.53   2438.59 o 
  -4  43   5     6964.28     7354.41   2065.17 o 
  -3  43   5     1482.15     1888.31   1754.68 o 
  -2  43   5     1741.27     1888.96   2041.84 o 
  -1  43   5      562.68      650.80   1836.13 o 
   0  43   5     7669.97     7265.50   2068.71 o 
   1  43   5     6555.15     4015.96   1809.54 o 
   2  43   5      610.05     1639.85   1527.15 o 
   3  43   5      558.58    -1331.33   1515.09 o 
   4  43   5       29.90     -403.93   2028.98 o 
   5  43   5      452.61     2156.79   1797.74 o 
   6  43   5       87.24     -541.76   2043.11 o 
   7  43   5      842.35    -2309.75   2931.33 o 
  -8  44   5      157.79    -1018.88   1969.84 o 
  -7  44   5     1238.23    -1462.14   1937.91 o 
  -6  44   5    13471.89    12586.17   2340.65 o 
  -5  44   5     2445.34    -1583.62   1583.62 o 
  -4  44   5     5429.72     9206.28   2209.88 o 
  -3  44   5       47.96    -1836.50   1836.50 o 
  -2  44   5     2781.47      588.55   1722.39 o 
  -1  44   5      687.89     2252.01   2317.79 o 
   0  44   5      295.35     2837.15   1894.25 o 
   1  44   5     4525.16     4480.56   2501.91 o 
   2  44   5      276.16    -1637.81   1751.28 o 
   3  44   5     5212.09     5592.11   1795.93 o 
   4  44   5     1747.91      743.07   1758.76 o 
   5  44   5      499.98     2605.55   1835.80 o 
   6  44   5      110.86     4455.33   3192.68 o 
   7  44   5      271.40     -678.09   2578.16 o 
  -7  45   5     3298.51     6278.69   2387.03 o 
  -6  45   5     2159.12      595.21   1765.08 o 
  -5  45   5      554.26      984.05   1826.21 o 
  -4  45   5      331.61     1252.62   1811.36 o 
  -3  45   5      874.89     -692.02   2237.86 o 
  -2  45   5     3938.99     3430.35   1771.50 o 
  -1  45   5     5418.87     7415.93   2666.96 o 
   0  45   5    11113.89    14072.25   2385.85 o 
   1  45   5    19769.28    17650.29   2097.06 o 
   2  45   5     3493.71     3760.46   1661.69 o 
   3  45   5     3185.76     2815.91   1673.42 o 
   4  45   5     2201.89      974.31   2014.39 o 
   5  45   5     1024.79     -367.47   1743.26 o 
   6  45   5      213.00    -1915.13   1915.13 o 
   7  45   5       32.44     2493.40   2987.84 o 
  -7  46   5        4.87     1743.36   2207.55 o 
  -6  46   5       16.58     -292.30   1759.83 o 
  -5  46   5     2044.29     2502.94   1955.00 o 
  -4  46   5      576.30    -1724.46   1724.46 o 
  -3  46   5     3340.82     3007.00   2576.08 o 
  -2  46   5     5656.90     4433.30   1913.93 o 
  -1  46   5    14563.81    15766.42   2401.67 o 
   0  46   5        2.85      529.20   1809.16 o 
   1  46   5     7397.51    10140.41   1860.02 o 
   2  46   5     5403.39     2071.36   1685.27 o 
   3  46   5     1589.33      311.13   1493.13 o 
   4  46   5     3916.87     4976.19   1997.99 o 
   5  46   5     4449.23     5864.66   2054.27 o 
   6  46   5      127.60     5487.36   7218.85 o 
   7  46   5       21.57    -2726.49   2888.95 o 
  -7  47   5      452.59     -761.39   2085.03 o 
  -6  47   5       15.32     -193.46   1749.33 o 
  -5  47   5       11.90      -10.03   1806.05 o 
  -4  47   5     1126.54    -1004.29   1732.17 o 
  -3  47   5     1152.88    -1460.38   4103.87 o 
  -2  47   5       73.72      143.59   1707.02 o 
  -1  47   5    20373.29    15198.21   2404.73 o 
   0  47   5      132.14     2824.36   1979.56 o 
   1  47   5     3785.34     1110.04   1539.10 o 
   2  47   5     2690.27     2367.67   1807.00 o 
   3  47   5     2516.82     1093.39   1470.70 o 
   4  47   5       63.84      516.54   1815.83 o 
   5  47   5      182.04      371.07   1769.45 o 
   6  47   5     1023.90      578.06   2190.57 o 
  -7  48   5      473.15     2756.34   2281.60 o 
  -6  48   5      954.86      274.48   2063.01 o 
  -5  48   5     1388.27      895.61   2109.05 o 
  -4  48   5     2990.22     2406.93   2157.10 o 
  -3  48   5    11090.24    11760.94   4453.51 o 
  -2  48   5     1388.12     1147.65   2436.89 o 
  -1  48   5     4573.89     4740.97   2088.87 o 
   0  48   5      224.48     1073.98   3045.13 o 
   1  48   5     8221.55     9815.75   4531.20 o 
   2  48   5      475.91     1507.44   1451.37 o 
   3  48   5     2261.99      451.99   1501.04 o 
   4  48   5      766.95     1116.99   2021.38 o 
   5  48   5     4898.83     3001.30   3064.87 o 
   6  48   5     1034.04    -2115.40   2719.43 o 
  -6  49   5      379.64     -605.89   1966.58 o 
  -5  49   5     1620.76     3882.07   2058.08 o 
  -4  49   5      378.96       87.26   2105.55 o 
  -3  49   5     4543.98     7451.14   2351.81 o 
  -2  49   5     2253.17     2180.77   2481.97 o 
  -1  49   5     4669.59     4138.67   1996.81 o 
   0  49   5     6620.43     5482.26   2130.41 o 
   1  49   5      681.30      757.82   1706.52 o 
   2  49   5      412.81     3698.14   1590.28 o 
   3  49   5     3081.93     3408.96   1623.26 o 
   4  49   5      620.58     3983.89   2390.78 o 
   5  49   5     3084.59     2299.78   2882.58 o 
   6  49   5     1964.10      171.88   2195.42 o 
  -6  50   5     3401.66     4289.47   2069.22 o 
  -5  50   5      847.96     -692.78   1793.61 o 
  -4  50   5     1848.54     1216.07   2840.54 o 
  -3  50   5     2163.30     2824.54   3373.23 o 
  -2  50   5      223.72    -1310.03   1906.30 o 
  -1  50   5     1297.53      282.10   1640.73 o 
   0  50   5     1064.46     1856.42   1715.56 o 
   1  50   5       32.59      383.86   1723.48 o 
   2  50   5      323.77     -533.42   1465.33 o 
   3  50   5     3115.76     1996.78   1582.47 o 
   4  50   5      522.91     -250.28   1728.33 o 
   5  50   5     4526.21     7420.34   2125.76 o 
  -5  51   5      895.89      550.24   2903.08 o 
  -4  51   5        3.83     -405.83   2112.00 o 
  -3  51   5     8105.82     1103.41   2243.16 o 
  -2  51   5     2033.75     -209.12   1991.75 o 
  -1  51   5      301.49    -1749.58   2047.82 o 
   0  51   5     1888.16     1061.34   1755.68 o 
   1  51   5      282.48     -293.59   1752.66 o 
   2  51   5      611.78      645.84   1428.34 o 
   3  51   5        0.08      990.29   1536.72 o 
   4  51   5       11.43      -50.00   2474.13 o 
   5  51   5       35.24      894.50   1920.33 o 
  -5  52   5      864.88    -1285.55   3235.06 o 
  -4  52   5        3.00      -96.90   2009.84 o 
  -3  52   5     2160.40     2933.40   2271.93 o 
  -2  52   5     1993.49      165.84   2055.06 o 
  -1  52   5     1257.46     4147.14   2002.34 o 
   0  52   5      687.14     2728.63   1868.93 o 
   1  52   5      374.17    -1648.45   1648.45 o 
   2  52   5     1453.76    -1309.97   1442.88 o 
   3  52   5     1166.58     -243.85   2071.34 o 
   4  52   5        9.98     1802.14   2022.07 o 
   5  52   5     3615.48     6524.72   2693.09 o 
  -5  53   5      684.93     3136.17   3277.44 o 
  -4  53   5     1299.87     4241.48   2779.15 o 
  -3  53   5     5766.77     3842.69   2293.30 o 
  -2  53   5      715.76     -833.05   1749.78 o 
  -1  53   5     9024.46     8321.67   2153.24 o 
   0  53   5      297.81     1139.45   1767.85 o 
   1  53   5       34.53     2086.89   1885.48 o 
   2  53   5      498.15    -1494.41   1494.41 o 
   3  53   5     1928.15     2758.48   2121.85 o 
   4  53   5      764.96     4942.16   2917.21 o 
  -4  54   5     1089.18     5937.88   4040.30 o 
  -3  54   5    12819.98    14335.98   3454.89 o 
  -2  54   5     3648.25     1820.42   3099.53 o 
  -1  54   5     1248.38    -1543.15   1543.15 o 
   0  54   5      394.22     2448.93   1950.38 o 
   1  54   5     5239.48     2446.92   2263.50 o 
   2  54   5     3099.12     2735.45   1808.31 o 
   3  54   5       47.31     -307.53   2099.04 o 
   4  54   5       75.75      543.34   2297.39 o 
  -3  55   5      200.93      -21.19   3058.48 o 
  -2  55   5      459.75    -2098.54   2098.54 o 
  -1  55   5     7671.46     8114.69   2111.94 o 
   0  55   5      793.27     2804.88   2920.74 o 
   1  55   5     1926.06     2125.13   4531.21 o 
   2  55   5      110.83    -1726.59   1726.59 o 
   3  55   5       59.30       76.80   2259.96 o 
  -3  56   5     1487.47     2020.15   3284.51 o 
  -2  56   5      115.95     -275.03   5198.70 o 
  -1  56   5     4674.90     8030.04   3476.51 o 
   0  56   5       15.20      293.34   2385.20 o 
   1  56   5     1802.70     1840.56   2546.53 o 
   2  56   5     2754.54     2952.57   2047.85 o 
  -2  57   5      253.09    -1353.49   2315.40 o 
  -1  57   5     2822.27     2651.57   1958.29 o 
   0  57   5      225.74     -647.44   2457.91 o 
   1  57   5     1334.09     -407.70   2386.30 o 
 -12   0   6       58.01     1123.09   3355.14 o 
 -10   0   6     1126.34    -2422.76   2486.34 o 
  -8   0   6     1102.97      -51.06    809.43 o 
  -6   0   6       72.73      727.62    647.61 o 
  -4   0   6    93712.25    93938.58   4298.11 o 
  -2   0   6   121034.33   113119.14   3875.35 o 
   0   0   6     2511.77     9691.06   1772.93 o 
   4   0   6       41.47     1668.49   1213.66 o 
   6   0   6    37409.71    37540.87   2508.94 o 
   8   0   6     2076.41     2788.89   1582.44 o 
  10   0   6     5969.02     5830.36   1824.67 o 
 -12   1   6      168.30     -875.99   3680.06 o 
 -11   1   6     1417.66     3882.47   3326.89 o 
 -10   1   6     3797.47     3949.69   2120.10 o 
  -9   1   6     4109.00     4167.23   2080.37 o 
  -8   1   6    10840.42    10125.49   1119.79 o 
  -7   1   6     1047.06     1188.57    512.94 o 
  -6   1   6        0.94     -274.11    389.24 o 
  -5   1   6    10111.30     9958.52    805.49 o 
  -4   1   6    12532.72    15318.21   1284.55 o 
  -3   1   6     4144.66     2427.70    867.23 o 
  -2   1   6    20584.52    20812.24   1177.76 o 
  -1   1   6     3264.47     4316.71    771.21 o 
   0   1   6   100659.41   103981.11   5022.12 o 
   3   1   6     9117.62     9811.91   1535.79 o 
   4   1   6    10441.76     9935.14   1062.07 o 
   5   1   6    14170.34    15039.34   2179.74 o 
   6   1   6     5131.32     5849.94   1055.78 o 
   7   1   6      121.31      791.19    954.36 o 
   8   1   6     1166.16     -969.06    969.06 o 
   9   1   6      131.20     -342.42   1239.74 o 
  10   1   6      307.54     -977.10    977.10 o 
  11   1   6        1.08     -533.98   1871.82 o 
 -12   2   6      700.28    -3044.35   3044.35 o 
 -11   2   6     5825.00     8082.39   2594.53 o 
 -10   2   6      558.60     -920.03   3499.94 o 
  -9   2   6    17756.26    16613.31   1419.73 o 
  -8   2   6     1705.15     1605.11   1337.29 o 
  -7   2   6    26788.01    27566.55   1497.06 o 
  -6   2   6    15117.46    19463.23   1069.75 o 
  -5   2   6      174.53      -62.23    607.66 o 
  -4   2   6    15333.88    19296.96   1366.55 o 
  -3   2   6     3300.19     3027.03    893.20 o 
  -2   2   6     6666.38     8789.31    907.26 o 
  -1   2   6      127.35      944.94    664.02 o 
   0   2   6      141.97     1349.12   1356.18 o 
   3   2   6       47.11      748.63   1271.55 o 
   4   2   6     5193.07     5781.72    961.27 o 
   5   2   6     1360.11      786.98    987.92 o 
   6   2   6    21625.40    23751.79   1514.45 o 
   7   2   6     1763.93     1705.16    943.03 o 
   8   2   6     7777.16     7421.71   1297.85 o 
   9   2   6     6137.70     6777.77   1299.46 o 
  10   2   6      882.13     2426.75   1115.12 o 
  11   2   6     4120.48     3233.56   1852.50 o 
 -12   3   6       89.44     6350.04   3630.62 o 
 -11   3   6     1645.95    -1078.55   1961.66 o 
 -10   3   6       50.61    -1543.36   2380.38 o 
  -9   3   6      319.49     1354.44    961.88 o 
  -8   3   6     6146.08     7808.15   1143.58 o 
  -7   3   6      603.71      685.33    869.02 o 
  -6   3   6    34520.00    37360.65   1421.82 o 
  -5   3   6    11891.44    13039.13    940.48 o 
  -4   3   6    37095.81    41815.30   1812.09 o 
  -3   3   6    26972.69    26346.45   1412.68 o 
  -2   3   6    40403.81    37097.96   1459.64 o 
  -1   3   6     5946.33     4173.45    760.13 o 
   0   3   6    48951.88    50164.64   3235.06 o 
   3   3   6      788.31    -1153.24   1153.24 o 
   4   3   6     2801.42     2699.34    899.09 o 
   5   3   6     7557.90     6724.23   1018.88 o 
   6   3   6    15473.42    16829.89   1349.52 o 
   7   3   6     3243.86     2781.09   1023.90 o 
   8   3   6    23087.25    19578.43   1635.14 o 
   9   3   6     4741.89     3474.23   1168.99 o 
  10   3   6     1551.97     2240.27   1078.92 o 
  11   3   6      647.21     -767.74   1385.95 o 
 -12   4   6      620.21    -2090.78   2818.32 o 
 -11   4   6     3760.71     6381.72   2659.39 o 
 -10   4   6       18.42    -1032.77   1032.77 o 
  -9   4   6    12773.99    11180.98   1370.41 o 
  -8   4   6     1763.11     1929.18    970.30 o 
  -7   4   6    44039.36    43576.67   1945.42 o 
  -6   4   6     1776.66     2433.66    721.69 o 
  -5   4   6    29216.17    26326.94   1696.79 o 
  -4   4   6    18798.17    20001.53   1084.05 o 
  -3   4   6       20.91     -381.45    861.50 o 
  -2   4   6    32822.56    29672.51   1980.93 o 
  -1   4   6    13336.41    13938.82    972.81 o 
   0   4   6      453.76     1137.22   1412.69 o 
   3   4   6      192.68    -1232.57   1232.57 o 
   4   4   6       39.65     -645.94    780.94 o 
   5   4   6    13310.58    12457.59   1170.99 o 
   6   4   6     4053.25     2384.33    938.44 o 
   7   4   6     2841.73     2135.54   1450.78 o 
   8   4   6      282.40     -626.46    934.43 o 
   9   4   6    13129.28    12348.25   1469.69 o 
  10   4   6      413.89     1040.04   1151.73 o 
  11   4   6    10972.30     9407.49   3040.82 o 
 -12   5   6       27.81    -2203.80   2747.68 o 
 -11   5   6      395.34     2495.43   2196.80 o 
 -10   5   6     3230.89     3971.87   1194.17 o 
  -9   5   6    11633.98    13193.29   1440.17 o 
  -8   5   6     2413.55     1616.53   1041.52 o 
  -7   5   6     8871.86     9846.35   1173.59 o 
  -6   5   6    15841.06    13837.51   1022.70 o 
  -5   5   6      718.13     1097.99    691.21 o 
  -4   5   6        1.25     -533.19    660.30 o 
  -3   5   6    16002.28    13137.43   1137.67 o 
  -2   5   6    46126.31    39521.54   1530.74 o 
  -1   5   6     5917.91     5626.16    775.85 o 
   0   5   6     4328.93     5356.97   1039.77 o 
   3   5   6    14033.60    13188.32   1652.11 o 
   4   5   6      759.88     1228.04    855.90 o 
   5   5   6    30605.48    26154.45   2113.47 o 
   6   5   6     5306.67     5405.66   1374.72 o 
   7   5   6    10473.98    10595.99   1298.74 o 
   8   5   6        2.85      480.85   1036.21 o 
   9   5   6     8484.93     8632.00   1332.32 o 
  10   5   6      638.87     1195.98   1293.42 o 
  11   5   6     1017.09     3940.31   2104.91 o 
 -12   6   6      145.66    -2980.78   2980.78 o 
 -11   6   6      483.95      338.97   2740.62 o 
 -10   6   6       37.39     1810.85   1099.16 o 
  -9   6   6    14547.94    18311.38   1585.04 o 
  -8   6   6     9485.76     9830.92   1321.56 o 
  -7   6   6     3896.63     4475.64   1061.07 o 
  -6   6   6     1364.44     -372.84    643.59 o 
  -5   6   6     6447.62     7510.26    869.18 o 
  -4   6   6      179.82     -631.04    671.91 o 
  -3   6   6    54390.86    48471.43   1805.46 o 
  -2   6   6     7345.74     9553.75    950.97 o 
  -1   6   6    15128.58    18306.47   1086.63 o 
   0   6   6     2624.03     3698.72   1575.15 o 
   2   6   6    45816.04    44280.79   3312.76 o 
   3   6   6    23771.86    21708.31   3835.46 o 
   4   6   6     2059.83     1262.75    872.70 o 
   5   6   6     8669.52     5661.42    979.72 o 
   6   6   6     6767.56     7495.56   1107.17 o 
   7   6   6    27294.14    27102.12   1744.40 o 
   8   6   6     1339.73     2802.50   1051.21 o 
   9   6   6      416.03      765.45   1674.05 o 
  10   6   6     1840.34     2248.40   1522.83 o 
  11   6   6     1742.67     2013.08   2104.91 o 
 -11   7   6       13.36     -537.20   1661.63 o 
 -10   7   6     2204.85     3109.96   1248.17 o 
  -9   7   6     1727.56     2926.58   1109.75 o 
  -8   7   6      254.13      837.63   1014.60 o 
  -7   7   6    15544.21    16788.23   2084.80 o 
  -6   7   6     2394.17     3588.79    788.86 o 
  -5   7   6        9.29     -569.80    674.79 o 
  -4   7   6    15617.87    18363.52   1158.97 o 
  -3   7   6      128.02     -776.77    799.28 o 
  -2   7   6     2333.09     4233.01    813.88 o 
  -1   7   6    21288.28    21467.70   1153.33 o 
   0   7   6   143263.58   121497.55   3823.05 o 
   2   7   6     2272.91     3724.39   1213.66 o 
   3   7   6     8697.97    10443.94   1284.04 o 
   4   7   6     1174.12     2059.47   1046.91 o 
   5   7   6    12037.26    10454.05   1861.69 o 
   6   7   6     3328.20     1894.37   1078.65 o 
   7   7   6      706.93      848.39    976.70 o 
   8   7   6     1297.99     3609.67   1148.49 o 
   9   7   6     2811.69     1664.30   1242.80 o 
  10   7   6      148.75     1186.73   1543.28 o 
  11   7   6     1427.89     1984.83   2182.61 o 
 -11   8   6      430.69    -1096.44   1702.29 o 
 -10   8   6      354.13     -922.29   1181.35 o 
  -9   8   6     1139.25     1315.03   1131.97 o 
  -8   8   6    12591.76    16453.76   2344.84 o 
  -7   8   6      738.78     -179.27   1535.64 o 
  -6   8   6      415.66      572.35    846.89 o 
  -5   8   6       18.07      103.00    711.59 o 
  -4   8   6      117.89     -660.23    660.23 o 
  -3   8   6     1208.45      242.59    705.13 o 
  -2   8   6    11408.96    11230.14   1013.77 o 
  -1   8   6     2476.90     1887.28    718.28 o 
   0   8   6    30735.88    31397.25   1691.70 o 
   2   8   6    52063.50    51200.18   2527.14 o 
   3   8   6      743.36      123.80   1014.18 o 
   4   8   6    20571.59    16173.20   1281.53 o 
   5   8   6      480.35      995.56    830.71 o 
   6   8   6    13622.24    15273.34   1683.85 o 
   7   8   6     6065.24     4996.95   1120.78 o 
   8   8   6     8204.98     7818.92   1315.29 o 
   9   8   6     5233.77     4185.90   1411.83 o 
  10   8   6      512.87     1432.53   2348.60 o 
  11   8   6     1569.79     8115.91   2860.70 o 
 -11   9   6      659.14     1075.19   1301.43 o 
 -10   9   6      734.24     1809.20   1149.84 o 
  -9   9   6     1155.05     1294.64   1162.03 o 
  -8   9   6      757.40     1130.84   1446.94 o 
  -7   9   6     6146.58     6729.81   1366.47 o 
  -6   9   6     1648.86     1897.22    788.28 o 
  -5   9   6     7050.80     6243.54    873.33 o 
  -4   9   6     9741.38    12563.79    976.17 o 
  -3   9   6    15329.43    16597.25   1303.02 o 
  -2   9   6    57049.69    50067.48   1742.23 o 
  -1   9   6     5657.45     4999.80    799.56 o 
   0   9   6    17068.62    15737.38   2041.34 o 
   2   9   6     1553.79      980.95   1298.34 o 
   3   9   6      182.18      257.37   1425.86 o 
   4   9   6    21192.88    22441.15   1400.26 o 
   5   9   6     2085.30     -178.63    902.56 o 
   6   9   6    13799.38    15622.32   1605.63 o 
   7   9   6     1396.02     2422.49   1237.60 o 
   8   9   6     5488.96     4579.31   1606.08 o 
   9   9   6     6379.38     6643.91   1531.16 o 
  10   9   6      292.93    -1488.36   1488.36 o 
  11   9   6     1606.04    -2210.86   2210.86 o 
 -11  10   6     3248.70     3203.75   1468.50 o 
 -10  10   6      299.70      416.03   2129.54 o 
  -9  10   6      490.30     -469.99   1088.05 o 
  -8  10   6     2074.32     3352.13   1208.81 o 
  -7  10   6      140.17     -893.33    893.33 o 
  -6  10   6     2863.47     1360.73    847.25 o 
  -5  10   6     1906.49     2130.77    773.30 o 
  -4  10   6    86188.49    81406.98   2106.77 o 
  -3  10   6    13117.65    13343.60    970.22 o 
  -2  10   6    11874.54    10269.45   1028.44 o 
  -1  10   6     7112.96     6431.40    830.09 o 
   0  10   6    17879.58    15864.52   2013.08 o 
   1  10   6     5138.97     6611.39   1843.56 o 
   2  10   6    29971.72    31574.51   2177.38 o 
   3  10   6      238.88      917.02   1058.15 o 
   4  10   6     2586.38     2618.18    909.51 o 
   5  10   6     8769.06     7661.82   1097.79 o 
   6  10   6     3459.68     4636.19   1213.07 o 
   7  10   6     4092.77     1668.18   1223.21 o 
   8  10   6     9477.10     9122.15   2007.07 o 
   9  10   6     1100.88      499.61   1302.25 o 
  10  10   6     1562.04     2816.39   1732.26 o 
  11  10   6      263.20     -706.35   2203.80 o 
 -12  11   6      259.93     1702.29   1617.53 o 
 -11  11   6      578.51     -401.55   3312.76 o 
 -10  11   6     1978.09     1739.47   1433.02 o 
  -9  11   6    11458.36    11927.20   1536.01 o 
  -8  11   6       72.25      339.29   1238.61 o 
  -7  11   6     7165.16    10764.92   1368.06 o 
  -6  11   6     1248.05     1935.62    882.92 o 
  -5  11   6      148.51      192.19    734.75 o 
  -4  11   6    75884.42    82796.02   2135.08 o 
  -3  11   6     3504.71     3311.56    784.14 o 
  -2  11   6      449.34      402.85   1175.51 o 
  -1  11   6    10761.27    13853.58   1735.30 o 
   0  11   6      139.19      204.84   1419.75 o 
   1  11   6     1724.01      635.71   1702.29 o 
   2  11   6      684.61     1623.01   1278.36 o 
   3  11   6       55.57     -295.48   1213.97 o 
   4  11   6     1313.65     3976.61    975.60 o 
   5  11   6      798.77     1099.42    870.24 o 
   6  11   6      919.41     2486.23   1150.70 o 
   7  11   6     1313.43      624.14   1169.00 o 
   8  11   6      295.29     1513.68   1316.23 o 
   9  11   6    10907.56    12231.42   1962.30 o 
  10  11   6      159.56      469.87   1683.12 o 
  11  11   6     2414.20    -1525.71   2189.67 o 
 -12  12   6       76.22     -918.25   1469.20 o 
 -11  12   6      306.40      111.10   1314.12 o 
 -10  12   6        8.91     -492.09   1269.87 o 
  -9  12   6      908.61     1778.63   1239.95 o 
  -8  12   6    21732.04    21170.78   1819.35 o 
  -7  12   6       67.40     -186.02    975.94 o 
  -6  12   6    14108.38    14511.75   1237.05 o 
  -5  12   6     7536.84     7139.30    919.47 o 
  -4  12   6    93127.16   100550.67   2423.39 o 
  -3  12   6    24795.04    23858.24   1187.53 o 
  -2  12   6     3866.84     3675.00    761.58 o 
  -1  12   6     2934.77     1779.21    921.41 o 
   0  12   6    17770.33    22466.41   1710.21 o 
   1  12   6     3014.95     4697.20   1871.82 o 
   2  12   6    38632.42    35414.26   1873.70 o 
   3  12   6      908.71     -358.20    980.69 o 
   4  12   6    14818.64    18965.21   1311.81 o 
   5  12   6      825.27     1364.68   1007.29 o 
   6  12   6     3702.87     2900.02   1056.95 o 
   7  12   6     1498.57     2229.82   1243.45 o 
   8  12   6     7522.92     6702.87   1454.15 o 
   9  12   6       15.20      799.35   1338.78 o 
  10  12   6       84.65    -1407.20   1587.84 o 
  11  12   6       72.41     1358.02   1755.82 o 
 -12  13   6     1174.71     1313.80   1674.04 o 
 -11  13   6     4028.00     4890.88   1592.54 o 
 -10  13   6     2723.48     3825.20   1832.97 o 
  -9  13   6     4313.76     5091.41   1498.07 o 
  -8  13   6      398.40    -1749.86   1749.86 o 
  -7  13   6    18805.22    19279.84   1685.76 o 
  -6  13   6       54.23    -1129.63   1129.63 o 
  -5  13   6    23530.42    22877.28   1268.64 o 
  -4  13   6     1646.55      472.51    645.05 o 
  -3  13   6    46049.11    38034.96   1269.59 o 
  -2  13   6     1550.87     2974.64    682.40 o 
  -1  13   6     2761.42     2175.70    842.84 o 
   0  13   6    29411.59    27558.04   1831.99 o 
   1  13   6      352.62     -173.05   1218.69 o 
   2  13   6      445.76     -540.96    994.58 o 
   3  13   6      255.18     -405.94   1276.08 o 
   4  13   6      335.00     1154.60    884.23 o 
   5  13   6     7164.01     8009.65   1138.88 o 
   6  13   6      211.33     -368.61    885.65 o 
   7  13   6    28815.51    22381.77   1913.57 o 
   8  13   6     2406.54       43.02   1685.00 o 
   9  13   6     9930.89     9475.90   1675.19 o 
  10  13   6        0.08    -2352.13   2352.13 o 
  11  13   6     8471.52     9942.27   2293.64 o 
 -12  14   6        0.02     -289.60   1561.02 o 
 -11  14   6      110.70     1955.07   1513.29 o 
 -10  14   6        0.25      545.14   1338.58 o 
  -9  14   6      402.20     1260.77   1807.21 o 
  -8  14   6     2680.32     1560.76   1281.97 o 
  -7  14   6        9.14     1399.70   1676.26 o 
  -6  14   6    28631.67    28146.45   1586.22 o 
  -5  14   6    10711.62    13058.01    900.66 o 
  -4  14   6    31510.86    31156.00   1193.08 o 
  -3  14   6      183.45     -250.04    610.50 o 
  -2  14   6    16385.49    17284.58    942.34 o 
  -1  14   6     1695.46     1575.30    863.95 o 
   0  14   6    96102.26   100601.63   3553.13 o 
   1  14   6    14116.24    10080.79   1555.77 o 
   2  14   6      112.54     -192.00    999.98 o 
   3  14   6    22956.45    22292.90   1657.51 o 
   4  14   6    13325.18    13568.77   1384.51 o 
   5  14   6     6990.26     7667.25   1157.29 o 
   6  14   6    11039.32     9194.96   1248.90 o 
   7  14   6       25.01     -452.90   1168.14 o 
   8  14   6     1464.68     1483.01   1321.23 o 
   9  14   6     8307.07     9498.14   1681.66 o 
  10  14   6      273.30     -280.89   1727.68 o 
  11  14   6        6.25     1402.78   1828.78 o 
 -11  15   6     3048.62     3342.33   1889.47 o 
 -10  15   6        0.32     2187.49   2076.66 o 
  -9  15   6     5140.11     2813.43   2716.56 o 
  -8  15   6      346.56     -721.46   1127.58 o 
  -7  15   6    10966.27    10259.89   1483.98 o 
  -6  15   6      858.06     2059.16    946.07 o 
  -5  15   6      519.38     1304.61    642.41 o 
  -4  15   6    11634.03     9468.25    828.72 o 
  -3  15   6       69.48     -605.89    605.89 o 
  -2  15   6    16464.03    16750.24    922.03 o 
  -1  15   6     4701.22     3729.73   1270.32 o 
   0  15   6    97552.01    98591.02   6180.52 o 
   1  15   6     8071.99     5635.30   1455.15 o 
   2  15   6     1537.60      518.63   1075.16 o 
   3  15   6    24397.31    21291.21   1621.41 o 
   4  15   6    60371.63    64075.86   2575.67 o 
   5  15   6    10091.47     7531.43   1149.56 o 
   6  15   6       36.46    -1067.81   1206.09 o 
   7  15   6     1241.78      515.96   1190.56 o 
   8  15   6     1679.76     4658.68   1444.64 o 
   9  15   6      634.49     1412.01   1374.88 o 
  10  15   6        3.03    -1645.95   1645.95 o 
  11  15   6        0.01      196.74   3298.63 o 
 -11  16   6     4588.40     3581.17   1661.57 o 
 -10  16   6      254.27      489.56   2984.31 o 
  -9  16   6     1348.20     3635.12   2511.06 o 
  -8  16   6      261.18    -1132.16   1132.16 o 
  -7  16   6     8661.68     8826.06   1391.13 o 
  -6  16   6      295.77      257.39    902.52 o 
  -5  16   6      995.09      545.06    644.22 o 
  -4  16   6     1097.78      416.47    623.83 o 
  -3  16   6    37765.29    33979.62   1228.35 o 
  -2  16   6     1391.66     2229.33    666.65 o 
  -1  16   6     2242.89     4105.36    796.09 o 
   0  16   6     2117.41     2796.33   1037.72 o 
   1  16   6    22932.70    20820.58   1482.92 o 
   2  16   6       87.18      550.73   1062.59 o 
   3  16   6     1236.91     -257.14    964.71 o 
   4  16   6       23.88       46.59    917.37 o 
   5  16   6    14285.46    14259.93   1364.76 o 
   6  16   6      959.31     1313.22   1041.08 o 
   7  16   6     4768.97     6694.53   1819.32 o 
   8  16   6      184.60     -870.31   1217.38 o 
   9  16   6     4062.57     3573.09   1699.59 o 
  10  16   6       83.16        7.38   1744.66 o 
  11  16   6      452.90     2470.39   1972.87 o 
 -11  17   6      327.89     3756.85   1811.78 o 
 -10  17   6      538.74     1950.34   2048.40 o 
  -9  17   6     1500.58     1015.97   1638.72 o 
  -8  17   6      158.16     1210.55   1627.22 o 
  -7  17   6     1154.33     2152.74   1169.00 o 
  -6  17   6     3392.45     4765.85   1464.03 o 
  -5  17   6     4282.13     4102.55    759.79 o 
  -4  17   6      100.35      167.43    780.55 o 
  -3  17   6     1300.14     2709.05    680.44 o 
  -2  17   6     5836.05     6030.25    739.29 o 
  -1  17   6     2558.31     1687.58    755.89 o 
   0  17   6    42984.64    38902.54   1852.71 o 
   1  17   6      265.63     -603.37    916.76 o 
   2  17   6      662.40     1362.18   1094.19 o 
   3  17   6     4111.42     4293.00   1408.11 o 
   4  17   6    46136.39    40607.57   1800.60 o 
   5  17   6      238.66     1291.31   1392.67 o 
   6  17   6       85.64      638.25   1008.24 o 
   7  17   6     2036.73     3912.56   1400.24 o 
   8  17   6        6.58     -897.69   1209.17 o 
   9  17   6      116.68     -934.22   1239.80 o 
  10  17   6      277.04       56.43   3415.18 o 
  11  17   6      448.76     -989.18   2080.19 o 
 -11  18   6       13.19     2006.81   1620.81 o 
 -10  18   6       64.04      247.99   1491.76 o 
  -9  18   6     4952.59     2047.19   1592.89 o 
  -8  18   6     3306.51     3107.10   1546.63 o 
  -7  18   6     1117.54     2309.31   1280.58 o 
  -6  18   6      407.60      208.85    913.35 o 
  -5  18   6       11.02      866.51    648.60 o 
  -4  18   6    17684.42    14163.41    935.97 o 
  -3  18   6     2349.54     3047.12    706.14 o 
  -2  18   6    18520.41    19546.06   1105.84 o 
  -1  18   6     1060.65     -226.75    715.48 o 
   0  18   6    43311.90    47248.93   1993.29 o 
   1  18   6    11845.07     9794.88   1188.55 o 
   2  18   6    16827.72    16000.64   1508.55 o 
   3  18   6    21118.99    19244.48   1632.58 o 
   4  18   6    39331.11    39191.12   2568.18 o 
   5  18   6     1224.87     1143.03    950.65 o 
   6  18   6     4151.09     4508.18   1438.85 o 
   7  18   6     3959.65     4545.25   1443.58 o 
   8  18   6     9320.17     8643.82   1641.09 o 
   9  18   6      669.95     -351.95   1283.36 o 
  10  18   6      158.91     3283.14   2002.01 o 
  11  18   6      202.93    -1161.54   2864.23 o 
 -11  19   6     7392.41     7219.04   2094.31 o 
 -10  19   6      787.95     1879.04   1580.63 o 
  -9  19   6     5972.28     8908.83   1884.49 o 
  -8  19   6       54.25      -41.18   2172.01 o 
  -7  19   6      273.47    -1099.93   1099.93 o 
  -6  19   6     4586.16     6181.86   1112.74 o 
  -5  19   6    27423.88    29099.88   1371.07 o 
  -4  19   6     2885.52     3041.21    715.31 o 
  -3  19   6     7888.63     8317.79   1081.82 o 
  -2  19   6   158357.50   148927.84   3099.14 o 
  -1  19   6     3267.35     3816.02    917.66 o 
   0  19   6     1320.02      377.79    809.11 o 
   1  19   6    31929.03    29212.73   2051.28 o 
   2  19   6      515.07      684.39   1037.75 o 
   3  19   6     5847.27     6842.57   1256.50 o 
   4  19   6     6464.51     6551.70   1115.12 o 
   5  19   6      450.73      504.63    967.30 o 
   6  19   6    20404.64    20159.95   1888.93 o 
   7  19   6     8539.34     7696.32   1526.54 o 
   8  19   6      148.72    -1184.37   1252.70 o 
   9  19   6     2420.42     2689.44   1912.38 o 
  10  19   6       24.37     -391.84   1716.63 o 
  11  19   6     1822.73     2329.81   1878.67 o 
 -11  20   6     2984.95     2557.14   1702.75 o 
 -10  20   6      914.96    -1063.06   1511.58 o 
  -9  20   6    15885.97    13996.14   2198.92 o 
  -8  20   6     7513.20    10020.56   1947.73 o 
  -7  20   6    10748.98     7559.05   1795.41 o 
  -6  20   6    24351.25    23194.04   2485.59 o 
  -5  20   6    25418.06    26261.71   1373.82 o 
  -4  20   6      409.32      792.17    722.79 o 
  -3  20   6     1446.32     2430.24    770.32 o 
  -2  20   6     8292.72    11618.80    976.74 o 
  -1  20   6      868.56       22.02    657.33 o 
   0  20   6     2909.66     3242.17    876.32 o 
   1  20   6     7053.05     4514.87    919.53 o 
   2  20   6    58768.28    55393.94   2426.27 o 
   3  20   6     5274.72     3844.92   1389.07 o 
   4  20   6     6011.02     6428.59   1144.48 o 
   5  20   6      785.89     1249.42    992.22 o 
   6  20   6     2819.40     4862.96   1349.08 o 
   7  20   6     6219.18     5276.78   1496.67 o 
   8  20   6       27.40     1725.62   1421.63 o 
   9  20   6     5250.84     1450.70   1829.32 o 
  10  20   6      217.40     2234.93   3323.35 o 
  11  20   6     1942.61     4633.09   2281.50 o 
 -11  21   6     2580.48     2910.11   1775.47 o 
 -10  21   6     3771.66     5739.40   1902.47 o 
  -9  21   6     2119.03     4078.63   1789.77 o 
  -8  21   6     2108.39      124.58   2108.44 o 
  -7  21   6     3689.13     2300.71   1499.29 o 
  -6  21   6     9263.69    13152.05   1476.33 o 
  -5  21   6      338.43      404.64    830.31 o 
  -4  21   6      493.12      813.47    748.01 o 
  -3  21   6        5.08       31.37    750.45 o 
  -2  21   6    21520.54    15658.41   1014.32 o 
  -1  21   6     4284.77     5010.51    738.79 o 
   0  21   6    28484.71    31089.04   2024.11 o 
   1  21   6     2604.44     1492.07   1063.46 o 
   2  21   6      149.83     1054.10   1091.72 o 
   3  21   6     1698.28      926.42   1036.41 o 
   4  21   6    18454.34    19022.01   1486.10 o 
   5  21   6     3782.70     5273.13   1177.72 o 
   6  21   6      930.43     -258.25   1187.66 o 
   7  21   6      693.92     -338.95   1260.82 o 
   8  21   6      871.52     -764.59   1950.82 o 
   9  21   6      384.77     3183.42   1956.02 o 
  10  21   6      679.25     1624.26   1910.40 o 
 -11  22   6     6985.35     7284.10   2021.66 o 
 -10  22   6     1753.42     4961.07   1847.42 o 
  -9  22   6      299.33    -1212.49   1418.43 o 
  -8  22   6      139.75     1356.18   3718.91 o 
  -7  22   6     4720.22     8325.50   1911.59 o 
  -6  22   6      415.18      443.66   1040.47 o 
  -5  22   6    13231.43    14041.41   1511.88 o 
  -4  22   6    13732.72    11498.03   1040.49 o 
  -3  22   6      431.56      593.55    717.50 o 
  -2  22   6    48101.79    43785.20   1443.49 o 
  -1  22   6    18536.97    20284.78   1484.82 o 
   0  22   6    76341.01    69778.55   2367.01 o 
   1  22   6     2837.34     1886.98    883.36 o 
   2  22   6    90348.07    85785.83   3029.07 o 
   3  22   6        0.62     -686.98   1037.59 o 
   4  22   6    20240.93    22360.84   1588.66 o 
   5  22   6    12701.71    13457.72   1439.07 o 
   6  22   6    11013.94     8382.24   1589.17 o 
   7  22   6      362.80      778.67   1360.09 o 
   8  22   6     7921.37     7082.14   1643.02 o 
   9  22   6       24.05    -1610.47   1613.66 o 
  10  22   6       12.35     1097.30   1880.40 o 
 -11  23   6      157.99      220.06   1709.26 o 
 -10  23   6       57.86      610.88   1868.28 o 
  -9  23   6     2609.13     3928.18   1848.96 o 
  -8  23   6     1775.42     2732.39   1697.38 o 
  -7  23   6      934.72     3609.24   1914.20 o 
  -6  23   6    23851.61    23897.91   2673.26 o 
  -5  23   6      708.57     1625.16   1107.64 o 
  -4  23   6     2645.90     2348.18    936.96 o 
  -3  23   6     2765.95      769.45    837.81 o 
  -2  23   6    21615.40    20869.67   1116.73 o 
  -1  23   6     2991.17     3048.50    783.89 o 
   0  23   6    16401.95    21391.21   2622.21 o 
   1  23   6     7686.45     8417.88   1043.79 o 
   2  23   6     1871.98     1590.16   1142.84 o 
   3  23   6     2981.41     1715.54   1147.14 o 
   4  23   6     6702.78     6623.78   1408.81 o 
   5  23   6    20871.50    22459.11   1966.66 o 
   6  23   6     8542.91     6781.21   1972.94 o 
   7  23   6     2720.74     1372.88   1436.51 o 
   8  23   6     1755.31     1685.76   1425.70 o 
   9  23   6      316.51     -711.63   2323.88 o 
  10  23   6      791.27     4719.63   2120.95 o 
 -11  24   6        0.25     2654.10   1780.06 o 
 -10  24   6        6.29     2268.05   1841.21 o 
  -9  24   6      948.77      167.19   4174.50 o 
  -8  24   6        1.40     -541.20   1454.17 o 
  -7  24   6    22509.79    23529.91   2521.47 o 
  -6  24   6      901.66     1844.11   1169.95 o 
  -5  24   6     1276.24     1134.22   1136.30 o 
  -4  24   6     4224.66     3944.01   1057.53 o 
  -3  24   6       46.58     -582.04    755.20 o 
  -2  24   6    92012.30    87050.97   2678.18 o 
  -1  24   6        1.72     -212.96    672.53 o 
   0  24   6     5247.45     5212.58    962.67 o 
   1  24   6     7899.13     7248.87   1032.15 o 
   2  24   6   137063.03   143272.16   3734.48 o 
   3  24   6      661.82     2136.19   2183.60 o 
   4  24   6    19043.46    20532.95   2512.41 o 
   5  24   6     2508.63     3176.58   1174.21 o 
   6  24   6    28336.79    32597.64   2305.45 o 
   7  24   6        0.03       73.76   1356.42 o 
   8  24   6      688.04      317.03   1383.09 o 
   9  24   6      792.08      977.64   1879.04 o 
  10  24   6     1168.49     -357.19   1788.78 o 
 -11  25   6     1221.90      686.58   1796.96 o 
 -10  25   6       20.03    -1552.26   1552.26 o 
  -9  25   6      820.64     1579.83   1697.27 o 
  -8  25   6      148.20      168.32   1570.01 o 
  -7  25   6      328.59      287.92   1490.89 o 
  -6  25   6      336.16     -161.85   1119.74 o 
  -5  25   6       38.50      486.84   1799.85 o 
  -4  25   6     1863.35     2438.82   1092.88 o 
  -3  25   6       46.34      926.72    967.89 o 
  -2  25   6    30748.09    31118.65   1814.89 o 
  -1  25   6     4681.66     4697.38    988.32 o 
   0  25   6      471.31      909.69    725.84 o 
   1  25   6      412.22      362.05    851.66 o 
   2  25   6     7570.52     8471.49   1323.34 o 
   3  25   6    13376.11    12234.02   1603.24 o 
   4  25   6     3586.05     2787.93   1813.55 o 
   5  25   6        0.03      418.92   1471.17 o 
   6  25   6    14629.68    13496.83   1777.92 o 
   7  25   6     2294.86     3989.24   1556.86 o 
   8  25   6      536.97      838.61   1851.80 o 
   9  25   6     1720.10     5626.68   2200.02 o 
  10  25   6      205.14     1507.61   1963.97 o 
 -11  26   6     3735.69     1774.75   1961.69 o 
 -10  26   6      216.06     -333.16   1644.02 o 
  -9  26   6    13119.32    13998.37   2295.75 o 
  -8  26   6       12.28    -1011.13   1492.28 o 
  -7  26   6       71.70     -187.48   1829.43 o 
  -6  26   6     3320.72     2130.99   1320.55 o 
  -5  26   6    12281.15    11367.34   1870.82 o 
  -4  26   6     2163.18     2427.55   1084.85 o 
  -3  26   6       71.91     -843.74    843.74 o 
  -2  26   6    48339.50    45346.09   2706.83 o 
  -1  26   6     4929.27     5497.87   1026.91 o 
   0  26   6     2907.75     2745.42    841.41 o 
   1  26   6     3523.62     2341.36    929.12 o 
   2  26   6    10218.85     7382.18   1257.00 o 
   3  26   6      190.01      691.29   1127.58 o 
   4  26   6     6642.89    10377.21   1623.31 o 
   5  26   6     2408.26     2636.17   1444.56 o 
   6  26   6     5909.76     4692.34   1482.72 o 
   7  26   6     3283.82     3716.31   1504.49 o 
   8  26   6       12.71       85.95   1732.85 o 
   9  26   6      118.89     3239.99   2040.79 o 
  10  26   6       19.96    -1361.30   1795.41 o 
 -10  27   6     1915.86     -519.23   1733.20 o 
  -9  27   6        0.09     3892.11   1832.52 o 
  -8  27   6      166.03      850.54   1613.17 o 
  -7  27   6     4081.43     3437.97   1854.76 o 
  -6  27   6     6458.07     7239.13   1477.70 o 
  -5  27   6     5342.40     5392.19   1258.16 o 
  -4  27   6      871.22      113.69   1051.67 o 
  -3  27   6      169.91       -6.02   1020.99 o 
  -2  27   6      237.63      636.31   1009.47 o 
  -1  27   6    12541.67    13675.78   1220.99 o 
   0  27   6     2120.99     2555.78    993.47 o 
   1  27   6     3420.18     3565.11    980.59 o 
   2  27   6       19.29      828.53   1053.59 o 
   3  27   6     3204.52     2784.70   1211.68 o 
   4  27   6    31659.50    27817.11   2173.67 o 
   5  27   6     2123.54     2583.47   1479.91 o 
   6  27   6     4044.68     3762.75   1504.47 o 
   7  27   6      916.65    -1056.92   1339.97 o 
   8  27   6     1624.46       35.52   1465.04 o 
   9  27   6      231.65     2675.71   2020.42 o 
  10  27   6      350.13    -1680.16   1680.16 o 
 -10  28   6       78.41    -1645.58   1645.58 o 
  -9  28   6     8810.47     4628.57   1973.06 o 
  -8  28   6     1326.33      974.11   1692.80 o 
  -7  28   6    14598.88    19149.30   4068.55 o 
  -6  28   6    29315.85    30022.56   2147.26 o 
  -5  28   6    28762.50    33316.28   2026.96 o 
  -4  28   6      289.99     -950.39    950.39 o 
  -3  28   6    15196.88    17560.03   1555.85 o 
  -2  28   6      310.13      226.72   1099.24 o 
  -1  28   6       92.00     1027.07   1033.67 o 
   0  28   6     1119.44     1424.05    807.10 o 
   1  28   6     4889.02     5796.62   1087.14 o 
   2  28   6    21221.45    18509.84   1596.69 o 
   3  28   6       11.77      767.60   1138.82 o 
   4  28   6     1342.92     1757.53   1355.09 o 
   5  28   6     1520.94      -19.45   1369.26 o 
   6  28   6     1081.92     1896.50   1845.31 o 
   7  28   6     7597.02     8677.41   1794.54 o 
   8  28   6        0.00    -1324.85   1324.85 o 
   9  28   6     3878.47     7695.58   3588.23 o 
  10  28   6     1650.72    -1408.37   1775.23 o 
 -10  29   6      102.23      458.73   1806.12 o 
  -9  29   6     1903.06     -134.54   1723.74 o 
  -8  29   6      107.59      753.76   1720.77 o 
  -7  29   6     1016.50     -369.07   1637.92 o 
  -6  29   6     8168.71     3757.94   1371.65 o 
  -5  29   6     3560.54     2604.93   1228.96 o 
  -4  29   6     1265.21      365.36   1100.73 o 
  -3  29   6    13447.96    13517.41   1710.17 o 
  -2  29   6     9217.97    10882.40   1407.76 o 
  -1  29   6     2925.43     1620.70    918.44 o 
   0  29   6    34114.56    29591.13   1475.56 o 
   1  29   6       94.56      462.13   1062.33 o 
   2  29   6     2713.33     3834.80   1184.03 o 
   3  29   6     2561.65     3373.84   1258.83 o 
   4  29   6     3794.40     3861.36   1459.79 o 
   5  29   6       85.84     2330.63   1492.19 o 
   6  29   6     2935.85     4841.44   1999.69 o 
   7  29   6    11203.25    11931.47   2109.70 o 
   8  29   6      475.92     1065.03   1520.94 o 
   9  29   6      121.59     1915.69   2033.01 o 
  10  29   6        1.75     3016.92   2130.24 o 
 -10  30   6      162.86      -54.69   1888.90 o 
  -9  30   6     1061.99    -1625.65   1625.65 o 
  -8  30   6      648.53     -297.73   2846.57 o 
  -7  30   6       26.06    -1218.25   1291.31 o 
  -6  30   6     7761.10     8646.11   1500.85 o 
  -5  30   6        4.01     1623.18   1197.94 o 
  -4  30   6     4158.83     2647.27   1199.86 o 
  -3  30   6     7102.18     6809.07   1430.36 o 
  -2  30   6   104704.88    96721.17   3065.09 o 
  -1  30   6      373.00      102.02    924.10 o 
   0  30   6       25.43     -715.46   1152.25 o 
   1  30   6     6630.21     9160.96   1388.44 o 
   2  30   6    19311.35    21815.15   1857.47 o 
   3  30   6     5259.41     4679.71   1449.76 o 
   4  30   6     1475.83    -1484.51   1484.51 o 
   5  30   6      643.92      865.28   1639.07 o 
   6  30   6     8237.92    10520.73   2241.92 o 
   7  30   6     1528.51     3559.76   3013.47 o 
   8  30   6        0.56      887.72   2904.67 o 
   9  30   6      414.02    -1744.84   1744.84 o 
 -10  31   6      207.62     4117.99   2500.46 o 
  -9  31   6      695.09     -471.25   3676.53 o 
  -8  31   6      201.88     1141.70   1669.78 o 
  -7  31   6      667.86     1232.66   1391.01 o 
  -6  31   6     5363.11     6565.62   2469.28 o 
  -5  31   6     2194.88     2656.05   2078.80 o 
  -4  31   6    32633.05    34202.18   2102.43 o 
  -3  31   6     4270.45     3989.06   1256.82 o 
  -2  31   6     1712.53     3342.54   1535.40 o 
  -1  31   6     3053.95     2852.62   1007.82 o 
   0  31   6     6728.21     5132.37   1084.46 o 
   1  31   6     1099.32     1512.49   1153.57 o 
   2  31   6     3953.92     2802.94   1256.37 o 
   3  31   6     8525.32    10969.64   1568.52 o 
   4  31   6     8611.69     9110.54   1585.70 o 
   5  31   6      179.55     1617.92   2735.29 o 
   6  31   6        4.91      418.70   1804.00 o 
   7  31   6     2453.63     3020.92   2080.94 o 
   8  31   6      778.07    -1044.30   1458.76 o 
   9  31   6      447.15      107.72   2044.87 o 
 -10  32   6      510.35     1419.75   2295.62 o 
  -9  32   6      308.26      197.78   2147.29 o 
  -8  32   6     1617.78     2440.80   2019.88 o 
  -7  32   6     1675.35       62.94   1358.14 o 
  -6  32   6       64.01      649.97   1193.82 o 
  -5  32   6     1459.67      269.20   1496.66 o 
  -4  32   6      571.08     1328.38   1245.35 o 
  -3  32   6     4481.00     4805.43   1330.57 o 
  -2  32   6    29405.20    30985.05   2030.09 o 
  -1  32   6      182.01      600.97    955.75 o 
   0  32   6      161.48     -308.07    885.88 o 
   1  32   6      299.81    -1050.50   1050.50 o 
   2  32   6    45027.83    44243.02   3318.54 o 
   3  32   6     5172.01     5490.37   1454.43 o 
   4  32   6     5939.21     8046.79   1725.74 o 
   5  32   6     8865.31     9282.74   2192.06 o 
   6  32   6     4248.24     2679.52   2564.03 o 
   7  32   6      717.80      384.62   1833.21 o 
   8  32   6       97.07     1332.29   4188.63 o 
   9  32   6      804.11     2151.51   2122.46 o 
 -10  33   6      221.83     1716.42   2443.95 o 
  -9  33   6      346.37     -565.08   2175.54 o 
  -8  33   6     2493.75     7437.82   2811.25 o 
  -7  33   6       24.92      503.46   1641.77 o 
  -6  33   6     2616.35     2551.07   1846.02 o 
  -5  33   6      261.46       -9.63   1269.74 o 
  -4  33   6    22474.21    22770.47   2252.12 o 
  -3  33   6     2450.40     1965.17   1281.09 o 
  -2  33   6    13306.14    14249.13   1601.58 o 
  -1  33   6     6640.60     7572.54   1259.35 o 
   0  33   6    35771.71    38960.01   2302.49 o 
   1  33   6     2721.34     2620.24   1263.05 o 
   2  33   6       25.19     -671.89   1180.02 o 
   3  33   6     5034.45     6713.27   1492.28 o 
   4  33   6    60220.77    60769.39   3024.09 o 
   5  33   6      198.71      436.12   1797.31 o 
   6  33   6    10812.91     9105.42   2317.24 o 
   7  33   6       91.35     -145.17   1797.13 o 
   8  33   6        2.43     -833.49   2592.29 o 
   9  33   6      468.92     3861.58   2280.26 o 
 -10  34   6      508.18     1405.63   2274.43 o 
  -9  34   6     1263.15      -84.76   2401.57 o 
  -8  34   6      955.66     4012.04   2669.99 o 
  -7  34   6     1283.49     2463.89   2744.15 o 
  -6  34   6    12402.69    17292.15   2065.09 o 
  -5  34   6     5180.03     4049.17   1924.17 o 
  -4  34   6    11199.36    13365.50   1945.25 o 
  -3  34   6     2511.57     2287.19   1345.70 o 
  -2  34   6     5771.65     5600.94   2552.88 o 
  -1  34   6     1926.13     1939.21   1076.60 o 
   0  34   6    21380.50    21950.54   1842.43 o 
   1  34   6     2763.72     1673.00   1315.49 o 
   2  34   6      350.03    -1154.01   1154.01 o 
   3  34   6      947.19     1650.52   1381.31 o 
   4  34   6     1180.45     3028.97   1609.41 o 
   5  34   6       33.71     1618.35   1864.36 o 
   6  34   6     7606.01    14892.94   2581.67 o 
   7  34   6     2877.84     4343.75   2085.80 o 
   8  34   6     1540.71      600.39   2719.43 o 
   9  34   6     2963.90     -145.55   2035.97 o 
  -9  35   6      240.14       42.38   2267.37 o 
  -8  35   6     4304.79    10199.63   3093.79 o 
  -7  35   6    14048.38    16463.53   2405.15 o 
  -6  35   6     4748.62     3009.85   1516.37 o 
  -5  35   6     2675.82     1311.61   1707.64 o 
  -4  35   6    14266.31    16802.10   2152.87 o 
  -3  35   6       52.38    -1153.63   1153.63 o 
  -2  35   6    11201.62    11395.13   1589.96 o 
  -1  35   6     1972.70     2886.76   1136.01 o 
   0  35   6     1849.55     1138.46   1230.60 o 
   1  35   6       21.50    -1474.23   1474.23 o 
   2  35   6     3660.52     4230.42   1469.90 o 
   3  35   6     1134.10      660.78   1343.23 o 
   4  35   6      522.15     3605.63   1573.93 o 
   5  35   6    21705.57    24514.16   2889.38 o 
   6  35   6     4792.93     7036.53   2127.88 o 
   7  35   6     6266.45     8347.45   2271.22 o 
   8  35   6     3969.67     2712.37   3185.62 o 
   9  35   6      276.11    -1622.84   1977.04 o 
  -9  36   6        1.35     -402.62   2133.16 o 
  -8  36   6     4651.56     6731.47   2945.46 o 
  -7  36   6     7271.54     7178.33   2030.97 o 
  -6  36   6      160.76     2369.55   1630.33 o 
  -5  36   6       12.36     -411.39   1385.88 o 
  -4  36   6    16412.89    15365.88   2085.85 o 
  -3  36   6       22.47      676.92   1451.14 o 
  -2  36   6     2351.02     1895.97   1558.61 o 
  -1  36   6     1487.34     2548.93   1132.91 o 
   0  36   6     2263.06     1083.08   1258.73 o 
   1  36   6      135.18     -734.21   1250.63 o 
   2  36   6     8411.44     9891.55   1638.75 o 
   3  36   6     3766.99     5828.30   1570.34 o 
   4  36   6     8478.55     9608.50   1962.33 o 
   5  36   6      259.76      616.71   3062.01 o 
   6  36   6     1199.50     3117.33   2019.66 o 
   7  36   6       84.38     1373.79   1935.58 o 
   8  36   6     6406.71     5311.72   3418.71 o 
   9  36   6      780.89     3821.33   3468.16 o 
  -9  37   6     6362.14     7536.71   3199.74 o 
  -8  37   6      238.31     3305.70   2451.02 o 
  -7  37   6     6390.41     6108.47   2161.42 o 
  -6  37   6     2750.76      863.43   1552.95 o 
  -5  37   6      369.25      290.04   1548.11 o 
  -4  37   6     5782.99     3723.00   1753.24 o 
  -3  37   6    15036.89    13660.12   2064.85 o 
  -2  37   6      681.24      554.86   1476.34 o 
  -1  37   6      380.09    -1156.32   1156.32 o 
   0  37   6      210.18     1637.29   2201.30 o 
   1  37   6     2491.64     2660.92   1857.57 o 
   2  37   6     2172.09     -338.02   1294.79 o 
   3  37   6     3498.22     3118.70   1495.87 o 
   4  37   6     7721.95     5418.36   1840.39 o 
   5  37   6      125.59      787.23   1857.67 o 
   6  37   6       18.08      389.34   1818.14 o 
   7  37   6     7836.15     6243.18   2224.31 o 
   8  37   6     1171.13     2740.62   3136.17 o 
  -9  38   6     3570.91     3482.28   2910.14 o 
  -8  38   6      764.41    -2020.15   2020.15 o 
  -7  38   6     8156.63     9577.47   4365.21 o 
  -6  38   6        0.12      891.40   2486.99 o 
  -5  38   6     3465.07     4357.19   1761.18 o 
  -4  38   6      719.48    -1652.13   2061.28 o 
  -3  38   6    16882.70    18329.66   3582.80 o 
  -2  38   6     2441.95     1798.26   1654.07 o 
  -1  38   6     6971.34    12042.76   3327.98 o 
   0  38   6        6.36      298.59   1806.84 o 
   1  38   6      871.27     2259.69   1438.29 o 
   2  38   6       97.86      417.09   1346.67 o 
   3  38   6    13175.56    11217.73   1796.00 o 
   4  38   6     3931.11     6172.83   2240.77 o 
   5  38   6    10683.82    12828.82   2559.71 o 
   6  38   6      241.98    -1881.43   1881.43 o 
   7  38   6     3836.72     3852.97   2751.22 o 
   8  38   6       19.75     2027.21   2980.78 o 
  -9  39   6       16.13    -2161.42   2415.70 o 
  -8  39   6        0.25     3016.09   2740.62 o 
  -7  39   6     1323.18      572.61   1809.56 o 
  -6  39   6     1647.33     2329.03   1735.54 o 
  -5  39   6     1536.27      216.22   2997.42 o 
  -4  39   6    25986.42    30120.28   2722.13 o 
  -3  39   6     2315.42     2900.62   1677.91 o 
  -2  39   6     1608.90     4570.31   1736.46 o 
  -1  39   6     7348.39     7197.89   1888.85 o 
   0  39   6    37222.52    35785.79   4984.08 o 
   1  39   6     2812.83     4042.69   1552.12 o 
   2  39   6        5.22      328.86   1406.76 o 
   3  39   6        2.30      558.41   1422.51 o 
   4  39   6    16403.76    19439.83   2326.15 o 
   5  39   6      765.55     4439.20   5456.52 o 
   6  39   6       12.24    -1928.58   1928.58 o 
   7  39   6     1050.62     1447.68   2998.44 o 
   8  39   6     1098.22     -233.09   2853.64 o 
  -8  40   6      240.57    -1476.26   2224.99 o 
  -7  40   6      156.26      222.23   1757.57 o 
  -6  40   6      597.22      548.77   2065.59 o 
  -5  40   6      169.80      -16.38   2883.03 o 
  -4  40   6     9916.90    11263.66   2475.06 o 
  -3  40   6        8.01    -1303.16   1303.16 o 
  -2  40   6     2296.20     3998.10   1745.17 o 
  -1  40   6       29.20     -581.81   1588.21 o 
   0  40   6      992.81       25.62   1657.58 o 
   1  40   6     5506.77     4732.99   1608.16 o 
   2  40   6     4084.12     6236.72   1989.09 o 
   3  40   6        0.25    -1403.88   1403.88 o 
   4  40   6     1481.20     1666.65   1676.27 o 
   5  40   6      117.08    -1435.70   1819.26 o 
   6  40   6      192.34     -630.51   2246.18 o 
   7  40   6       11.48     2748.16   2228.58 o 
   8  40   6     1072.30       91.82   2987.84 o 
  -8  41   6      380.22    -1511.58   2373.32 o 
  -7  41   6      568.67     3110.27   2067.12 o 
  -6  41   6      272.46      732.29   1627.88 o 
  -5  41   6     3364.32     8228.78   2018.17 o 
  -4  41   6     1652.05     1950.13   1695.97 o 
  -3  41   6     3166.16     1323.12   1660.80 o 
  -2  41   6      961.34      170.63   1258.34 o 
  -1  41   6     1343.94    -1592.17   1592.17 o 
   0  41   6    69702.16    65821.23   3498.92 o 
   1  41   6    13545.01    15704.80   2629.35 o 
   2  41   6      727.66     1008.62   1469.71 o 
   3  41   6     2887.31     2105.93   1892.23 o 
   4  41   6    11803.95     8077.66   2015.43 o 
   5  41   6     1332.90     1228.49   1996.94 o 
   6  41   6      308.25      546.78   2116.85 o 
   7  41   6      991.47     3107.18   2207.03 o 
   8  41   6     2117.26     1772.93   3538.79 o 
  -8  42   6     1434.69     4040.30   3058.48 o 
  -7  42   6       16.47     -341.43   1969.54 o 
  -6  42   6      931.03      457.30   1694.75 o 
  -5  42   6     1044.00     1038.51   1733.76 o 
  -4  42   6     9623.49    10590.65   2155.38 o 
  -3  42   6     7527.64    10360.53   2371.14 o 
  -2  42   6     2533.70     -548.92   2303.63 o 
  -1  42   6     2114.74     2127.74   1722.22 o 
   0  42   6     4684.80     8183.93   2132.76 o 
   1  42   6     2984.15     1476.48   1790.26 o 
   2  42   6    11250.20     8990.77   1781.89 o 
   3  42   6      279.89      510.07   1497.61 o 
   4  42   6     6378.75     8685.68   2046.68 o 
   5  42   6      450.62    -1118.00   3136.17 o 
   6  42   6       71.91     -790.78   1956.95 o 
   7  42   6     3714.12     4574.41   7476.67 o 
  -8  43   6     5659.89    10595.18   3588.23 o 
  -7  43   6     2764.40     2853.17   2101.64 o 
  -6  43   6     1545.48      -15.93   1723.04 o 
  -5  43   6      206.41     1436.13   1799.66 o 
  -4  43   6     5235.03     6483.98   2057.33 o 
  -3  43   6       12.60     1562.55   1678.94 o 
  -2  43   6        2.51     1831.11   2306.18 o 
  -1  43   6       27.81     -308.97   2759.93 o 
   0  43   6     1325.87     2356.94   2323.03 o 
   1  43   6      280.32       28.07   2955.19 o 
   2  43   6      254.13       95.22   1564.97 o 
   3  43   6     2870.74     2402.03   2078.80 o 
   4  43   6      932.81     3246.42   1753.13 o 
   5  43   6        1.22      119.48   2132.54 o 
   6  43   6      336.19    -1448.18   1943.67 o 
   7  43   6     1087.43     4842.57   2309.52 o 
  -7  44   6      554.63     4564.80   2197.56 o 
  -6  44   6     4208.13     5260.20   1986.33 o 
  -5  44   6     1833.65      652.25   1776.90 o 
  -4  44   6     7942.68     6635.33   2135.85 o 
  -3  44   6     1904.71     3343.65   1807.85 o 
  -2  44   6    14168.70     7379.48   2715.32 o 
  -1  44   6      467.42    -1628.58   1628.58 o 
   0  44   6      813.77    -1635.44   1635.44 o 
   1  44   6     7504.65     8212.95   2159.32 o 
   2  44   6     4797.43     4406.11   2375.49 o 
   3  44   6      851.26      356.96   1662.84 o 
   4  44   6      609.42    -1116.39   1652.57 o 
   5  44   6     1215.61    -1947.73   1947.73 o 
   6  44   6     1402.17      994.62   3891.96 o 
   7  44   6      189.75     -739.44   2045.25 o 
  -7  45   6     2346.39     3631.10   2146.58 o 
  -6  45   6     5144.41     3746.97   2509.75 o 
  -5  45   6     7372.70     6388.46   2621.24 o 
  -4  45   6      948.73     2642.05   2793.58 o 
  -3  45   6      393.95     -197.31   1759.60 o 
  -2  45   6       14.36     -467.47   2244.87 o 
  -1  45   6     1553.85      892.71   2190.33 o 
   0  45   6     4442.21     4397.68   1940.80 o 
   1  45   6     2383.37     4463.25   2018.09 o 
   2  45   6     1116.12     2731.71   1661.01 o 
   3  45   6       59.97    -1025.47   1511.31 o 
   4  45   6        8.52     -968.81   2057.13 o 
   5  45   6      591.60      635.26   1783.62 o 
   6  45   6      163.42     2324.38   2327.23 o 
   7  45   6      255.02    -1193.72   3079.67 o 
  -7  46   6     1387.72     6097.17   3658.87 o 
  -6  46   6       18.73     -757.34   1797.44 o 
  -5  46   6     4986.63     7115.42   2148.42 o 
  -4  46   6     2381.85     1428.25   1914.26 o 
  -3  46   6      101.90     2282.51   3563.51 o 
  -2  46   6     3775.16     4527.74   2541.43 o 
  -1  46   6    10838.44     6266.66   2146.75 o 
   0  46   6      124.40     1486.93   3658.54 o 
   1  46   6      529.58      387.05   1885.23 o 
   2  46   6     6551.03     6746.12   1853.49 o 
   3  46   6      580.86    -1474.52   1474.52 o 
   4  46   6      277.22    -1859.51   1859.51 o 
   5  46   6      572.34     1349.25   1750.75 o 
   6  46   6     2244.43     3614.84   2478.46 o 
  -7  47   6       52.53    -1384.46   1972.33 o 
  -6  47   6       30.21      976.46   1799.83 o 
  -5  47   6      356.51     -556.93   1846.60 o 
  -4  47   6      451.24     2444.04   1894.85 o 
  -3  47   6      159.48    -2242.03   2691.18 o 
  -2  47   6      130.21       21.10   1836.71 o 
  -1  47   6     3113.57     1853.65   2017.68 o 
   0  47   6    22243.59    21726.16   2809.63 o 
   1  47   6     3175.13     4831.50   2440.68 o 
   2  47   6      388.71     1388.61   2274.55 o 
   3  47   6       15.37    -2130.80   2130.80 o 
   4  47   6      931.12     -345.40   2270.90 o 
   5  47   6     5427.62     3644.60   1917.79 o 
   6  47   6     1995.82     5198.07   2576.68 o 
  -6  48   6      576.42       -2.52   1846.28 o 
  -5  48   6      432.12    -1153.02   1778.87 o 
  -4  48   6      212.82     -434.06   1847.13 o 
  -3  48   6      482.87     1329.55   2496.68 o 
  -2  48   6     9850.95     5134.32   2644.01 o 
  -1  48   6      663.90    -1042.76   1970.16 o 
   0  48   6     2961.46     8205.24   2240.71 o 
   1  48   6     3794.71     2806.30   1868.07 o 
   2  48   6    21691.58    20783.92   2372.57 o 
   3  48   6     2612.79     1667.61   1674.55 o 
   4  48   6       26.69     1891.54   2302.86 o 
   5  48   6      254.95    -1695.93   1695.93 o 
   6  48   6     3030.36      741.55   2549.91 o 
  -6  49   6     6127.86     5818.73   2165.43 o 
  -5  49   6      608.63      245.45   1844.91 o 
  -4  49   6      498.96    -2231.44   2231.44 o 
  -3  49   6     2859.53     5990.05   2713.58 o 
  -2  49   6        4.27    -1551.52   1825.40 o 
  -1  49   6        9.35    -1828.68   1828.68 o 
   0  49   6       25.48     1034.65   1990.69 o 
   1  49   6      587.35     1759.79   1925.49 o 
   2  49   6     2122.62      618.78   2119.59 o 
   3  49   6      148.15      661.11   1587.58 o 
   4  49   6       36.59     2011.14   1905.57 o 
   5  49   6      151.85      -20.53   1898.88 o 
  -6  50   6     4602.57     9708.57   2723.57 o 
  -5  50   6      435.34      258.77   3129.35 o 
  -4  50   6     2779.60      525.22   2579.16 o 
  -3  50   6        1.78     -938.74   2356.84 o 
  -2  50   6       73.63     1224.65   3312.46 o 
  -1  50   6     1939.24    -1849.25   1849.25 o 
   0  50   6     3828.93     5613.31   2424.56 o 
   1  50   6      548.99     -301.48   1955.47 o 
   2  50   6     6728.88     5142.96   1899.37 o 
   3  50   6     1082.88     1817.48   1546.28 o 
   4  50   6     2123.35     1982.95   2036.97 o 
   5  50   6      227.33    -1806.18   1806.18 o 
  -5  51   6      572.38       24.42   5576.60 o 
  -4  51   6      741.08     1027.99   2226.06 o 
  -3  51   6       75.81    -1430.30   2320.31 o 
  -2  51   6    11538.02    11474.56   2573.05 o 
  -1  51   6        1.76    -1109.41   2186.08 o 
   0  51   6     1503.91      529.14   2045.69 o 
   1  51   6      154.27      957.06   2040.35 o 
   2  51   6     1443.48     -690.99   1715.43 o 
   3  51   6     1495.05     3259.83   2142.70 o 
   4  51   6      151.04     -784.72   1937.08 o 
   5  51   6       40.15     -545.18   4457.04 o 
  -5  52   6     1993.64     2783.00   3531.73 o 
  -4  52   6      356.84     1246.12   4036.76 o 
  -3  52   6     3005.07     3482.24   2272.30 o 
  -2  52   6        5.91      890.04   2020.43 o 
  -1  52   6     3431.69     3152.66   2379.66 o 
   0  52   6      402.91     2508.30   2148.88 o 
   1  52   6       15.42    -1626.45   1626.45 o 
   2  52   6     2655.79     1977.34   1662.25 o 
   3  52   6      188.23    -1396.54   1396.54 o 
   4  52   6       96.11    -1696.49   4435.85 o 
  -4  53   6       41.15      668.23   2424.57 o 
  -3  53   6      462.34     1996.87   2593.98 o 
  -2  53   6     1862.54    -1542.20   2226.49 o 
  -1  53   6      994.81     -257.14   2194.84 o 
   0  53   6        3.16      882.95   1811.08 o 
   1  53   6       53.69    -1829.02   1829.02 o 
   2  53   6       50.63     -702.50   1686.92 o 
   3  53   6      177.07       60.03   1709.53 o 
   4  53   6     2308.81     2982.31   3386.93 o 
  -4  54   6      668.48     6138.14   3849.58 o 
  -3  54   6      523.66    -2436.89   2959.59 o 
  -2  54   6     9175.29     5607.64   2616.67 o 
  -1  54   6      442.95     3792.71   2604.60 o 
   0  54   6     2877.37     1292.66   2314.34 o 
   1  54   6        4.09    -2010.96   2010.96 o 
   2  54   6     9508.97    11547.79   2372.94 o 
   3  54   6      440.81    -1626.66   1890.76 o 
  -3  55   6     2745.39    -2705.30   2705.30 o 
  -2  55   6      355.30     7667.24   2822.04 o 
  -1  55   6        2.26     1522.24   2384.45 o 
   0  55   6     3688.46     5375.29   2517.05 o 
   1  55   6      519.41     -399.59   2449.31 o 
   2  55   6      540.98    -1346.52   2337.34 o 
  -2  56   6     1577.60     1019.52   2438.92 o 
  -1  56   6      981.90     2377.25   2495.71 o 
   0  56   6        0.55     -845.52   5212.83 o 
   1  56   6     3537.35     1830.00   2469.83 o 
 -11   0   7      487.80     5417.67   3531.73 o 
  -9   0   7     5598.19     6420.68   3319.82 o 
  -7   0   7    17338.66    14949.54   2220.10 o 
  -5   0   7     5475.57     5642.05    981.89 o 
  -3   0   7     4242.84     3087.15   1346.04 o 
  -1   0   7     8336.93    10839.12   1419.75 o 
   3   0   7   252600.31   247072.55  10468.04 o 
   5   0   7     6145.31     6122.93   1744.67 o 
   7   0   7     7847.64     5000.28   1729.42 o 
   9   0   7     1276.06      893.68   1630.99 o 
  11   0   7      241.74    -1794.12   1794.12 o 
 -11   1   7      877.97       51.33   2197.21 o 
 -10   1   7     5269.51     5612.73   2317.28 o 
  -9   1   7      650.73      323.73   2617.01 o 
  -8   1   7      544.15      445.15   1748.20 o 
  -7   1   7     2144.93     1681.95   1070.73 o 
  -6   1   7     5839.18     6940.97    725.34 o 
  -5   1   7    45041.67    46569.04   1467.25 o 
  -4   1   7     6945.29     8455.00    797.70 o 
  -3   1   7     4820.21     3445.00    970.56 o 
  -2   1   7    18960.86    18010.42   1234.42 o 
  -1   1   7    72440.93    72506.19   2128.38 o 
   0   1   7    12059.33     7835.36   1370.85 o 
   2   1   7     1630.34     1784.97   1336.00 o 
   3   1   7    69937.43    65035.57   3099.01 o 
   4   1   7     3120.76     2897.92    888.40 o 
   5   1   7     5339.20     5114.02   1429.35 o 
   6   1   7    14447.54    18179.28   1450.25 o 
   7   1   7        0.16     -328.64    866.26 o 
   8   1   7     2012.78      373.37   1124.29 o 
   9   1   7      941.05      192.87   1019.44 o 
  10   1   7      800.06     -916.89   1070.97 o 
  11   1   7      174.44     2367.66   1722.59 o 
 -11   2   7      106.21    -1894.86   1894.86 o 
 -10   2   7     7938.95     9812.97   2545.48 o 
  -9   2   7      705.70       17.90   2154.35 o 
  -8   2   7     1010.73      144.08   2588.76 o 
  -7   2   7     9162.58    10942.84   1070.58 o 
  -6   2   7    17376.30    15181.16    975.53 o 
  -5   2   7    18620.16    19329.21   1046.95 o 
  -4   2   7     4644.26     4650.86    740.24 o 
  -3   2   7     3260.92     3950.93    997.02 o 
  -2   2   7    18810.41    18752.28   1322.32 o 
  -1   2   7    14217.58    13722.58   1073.01 o 
   0   2   7      380.19      486.49   1086.11 o 
   2   2   7      482.78    -1159.51   1159.51 o 
   3   2   7    38244.63    38665.32   2509.61 o 
   4   2   7     1113.65     1238.62    831.68 o 
   5   2   7    25609.61    21171.04   1416.38 o 
   6   2   7      164.45      853.56    940.56 o 
   7   2   7     2477.70     3704.95   1125.77 o 
   8   2   7     2843.70     3530.23   1187.06 o 
   9   2   7     4767.86     5763.56   1276.23 o 
  10   2   7     2325.13     2646.45   1157.69 o 
  11   2   7     1319.39      443.52   1520.12 o 
 -11   3   7      623.91     1192.93   2222.16 o 
 -10   3   7      156.58    -1685.96   1685.96 o 
  -9   3   7        2.70     3772.83   2062.70 o 
  -8   3   7    10057.73     8697.33   1596.09 o 
  -7   3   7    10003.65     8299.87    889.61 o 
  -6   3   7      218.30      112.85    626.39 o 
  -5   3   7     2971.87     4822.60    744.02 o 
  -4   3   7    38161.08    35951.94   1346.35 o 
  -3   3   7      249.70      416.22    867.08 o 
  -2   3   7       99.76      116.13    790.50 o 
  -1   3   7    62152.92    59551.99   1910.04 o 
   0   3   7    29856.24    23572.65   1433.73 o 
   2   3   7     1204.38      473.60   1175.84 o 
   3   3   7      195.60     1596.25   1550.43 o 
   4   3   7        9.27      326.75    899.22 o 
   5   3   7       43.74     -423.03    832.95 o 
   6   3   7     1352.20     2128.69    977.38 o 
   7   3   7     1741.55     1601.85    974.71 o 
   8   3   7      482.42     -458.61   1037.87 o 
   9   3   7     4603.06     3800.34   1704.64 o 
  10   3   7      718.24     1633.23   1165.56 o 
  11   3   7     1346.11     1346.93   1589.41 o 
 -11   4   7       27.08      232.89   3072.60 o 
 -10   4   7    15252.62    14731.65   2843.91 o 
  -9   4   7     1803.06     -755.94   3019.63 o 
  -8   4   7     2370.02     4332.36   1009.85 o 
  -7   4   7      871.82      201.41    686.18 o 
  -6   4   7    30404.40    33139.85   1604.30 o 
  -5   4   7       24.87      361.17    645.34 o 
  -4   4   7    12420.78    13952.18   1155.06 o 
  -3   4   7      135.69      728.92    712.75 o 
  -2   4   7    10028.59     8805.98   1031.61 o 
  -1   4   7     1909.72     2776.35    837.50 o 
   0   4   7      544.47     2573.23   1103.26 o 
   2   4   7     2553.99     1714.07   1256.14 o 
   3   4   7     9671.64    12079.92   1697.82 o 
   4   4   7     9169.74     7214.34   1042.18 o 
   5   4   7     2646.96     3636.78    921.26 o 
   6   4   7    26201.45    24834.58   1582.19 o 
   7   4   7     1979.29     3223.99   1068.57 o 
   8   4   7      512.46     1314.43   1166.53 o 
   9   4   7     4084.36     4899.54   1300.17 o 
  10   4   7     6181.59     5598.34   1360.54 o 
  11   4   7      185.48    -1273.95   1374.64 o 
 -11   5   7      228.83      509.81   2170.18 o 
 -10   5   7      236.38    -1886.36   1886.36 o 
  -9   5   7     6010.49     4629.22   1095.77 o 
  -8   5   7    54556.66    52893.73   2265.73 o 
  -7   5   7      124.99     1644.50   1363.10 o 
  -6   5   7     6132.14     6509.06    843.03 o 
  -5   5   7    59600.74    53158.53   1686.12 o 
  -4   5   7     1210.54     1217.27    708.56 o 
  -3   5   7    46228.60    53102.51   1641.13 o 
  -2   5   7     4675.44     5938.78    972.52 o 
  -1   5   7      129.48     -610.92    770.00 o 
   0   5   7     2651.24      553.72   1077.52 o 
   2   5   7     5105.81     7620.14   2366.26 o 
   3   5   7    83265.20    67440.66   7960.51 o 
   4   5   7    10509.57    10501.72   1123.19 o 
   5   5   7     2402.99     1667.72    881.89 o 
   6   5   7     3154.01     4289.39   1066.92 o 
   7   5   7    11678.05    14102.48   1436.05 o 
   8   5   7     5929.69     6525.21   1257.23 o 
   9   5   7      323.10    -1710.76   1710.76 o 
  10   5   7     1157.53    -1264.21   1264.21 o 
  11   5   7       25.50    -1176.16   1176.16 o 
 -12   6   7       40.76     -579.20   3129.11 o 
 -11   6   7      170.20    -1989.27   2025.45 o 
 -10   6   7      973.38      131.55   2352.13 o 
  -9   6   7       18.81     -442.57    940.50 o 
  -8   6   7     3996.46     3460.22   1073.76 o 
  -7   6   7    24505.50    21987.11   1427.81 o 
  -6   6   7     8774.90     9585.20    951.01 o 
  -5   6   7     5876.62     7886.84    875.60 o 
  -4   6   7        4.57     -328.53    816.19 o 
  -3   6   7      324.35     1327.64    782.60 o 
  -2   6   7    63437.09    58632.10   1959.50 o 
  -1   6   7     4637.98     2807.73    966.51 o 
   0   6   7    13004.82    13269.42   1428.98 o 
   2   6   7       20.10      434.87   1230.25 o 
   3   6   7    80668.73    76008.20   7596.74 o 
   4   6   7        1.79     1478.07    835.74 o 
   5   6   7      530.37     2990.34    935.46 o 
   6   6   7      569.97     -865.55    865.55 o 
   7   6   7     1126.31     1527.40   1026.99 o 
   8   6   7     8118.88     7635.99   1365.18 o 
   9   6   7       15.47      101.58   1036.39 o 
  10   6   7     3074.05     1311.24   1265.23 o 
  11   6   7      138.11     3333.95   2345.07 o 
 -11   7   7      828.69    -1775.51   1775.51 o 
 -10   7   7     2381.89     2455.04   1462.48 o 
  -9   7   7      551.41      -44.01    994.08 o 
  -8   7   7       15.84     1253.73   1109.64 o 
  -7   7   7      565.84     2008.38    956.65 o 
  -6   7   7     4658.54     4125.06   1054.57 o 
  -5   7   7      883.72     -641.50    653.32 o 
  -4   7   7     3686.63     4172.97    802.68 o 
  -3   7   7    49103.69    45880.88   1550.33 o 
  -2   7   7    30351.76    25699.39   1178.28 o 
  -1   7   7       29.21      372.74    789.68 o 
   0   7   7    15520.65    10209.61   1091.08 o 
   1   7   7    99625.38    91966.16   4880.85 o 
   2   7   7     2543.50     2798.40   1075.43 o 
   3   7   7    27632.63    31874.33   2248.57 o 
   4   7   7      774.76      931.36    840.09 o 
   5   7   7    11605.25    11433.98   1207.44 o 
   6   7   7     4116.34     5285.57   1190.39 o 
   7   7   7    20850.96    18548.73   1598.85 o 
   8   7   7       12.64     -362.76   1020.67 o 
   9   7   7      112.63       98.11   1098.03 o 
  10   7   7       64.07      518.57   1345.56 o 
  11   7   7       21.19     2582.37   2030.74 o 
 -11   8   7        0.05     -959.90   1937.86 o 
 -10   8   7      313.06    -1895.81   2057.12 o 
  -9   8   7     3512.55     3546.91   1150.06 o 
  -8   8   7     8555.24     8588.88   1294.51 o 
  -7   8   7     1025.61     -624.00   1413.06 o 
  -6   8   7     4545.57     5218.66   1234.11 o 
  -5   8   7      183.66     -806.08    806.08 o 
  -4   8   7    13420.64    15513.79   1043.44 o 
  -3   8   7    29132.86    31215.54   1320.44 o 
  -2   8   7    13831.68    12401.71    952.67 o 
  -1   8   7    12858.74     8889.82   1012.06 o 
   0   8   7    30623.61    26160.56   1466.93 o 
   1   8   7     6786.05     8179.48   2140.23 o 
   2   8   7      354.95     -917.51    917.51 o 
   3   8   7      703.87     2361.83   1102.53 o 
   4   8   7     4585.86     6042.50   1334.46 o 
   5   8   7     1209.33     -587.22    816.33 o 
   6   8   7        8.14     -492.06    839.68 o 
   7   8   7        0.54      942.40    958.76 o 
   8   8   7    11907.26    11421.98   1509.45 o 
   9   8   7      124.18       67.76   1330.98 o 
  10   8   7      272.14      542.84   1896.04 o 
  11   8   7      731.51     3126.68   1898.68 o 
 -11   9   7      465.98     3860.02   2398.51 o 
 -10   9   7      372.99     1746.07   1096.83 o 
  -9   9   7      908.15     1373.06   1277.97 o 
  -8   9   7     1768.23     1216.52   1182.44 o 
  -7   9   7     2015.94     4609.10    969.56 o 
  -6   9   7      967.69     1379.03    768.63 o 
  -5   9   7    12556.14    14823.32   1075.57 o 
  -4   9   7    15030.40    16158.37   1079.43 o 
  -3   9   7    39353.58    35434.77   1389.36 o 
  -2   9   7        0.14      -35.28    685.56 o 
  -1   9   7   118623.34   105111.27   2701.41 o 
   0   9   7     1741.43     2671.05    885.49 o 
   1   9   7    31503.51    31382.93   2987.84 o 
   2   9   7      459.84      574.85    984.97 o 
   3   9   7     4820.66     2928.07   1642.33 o 
   4   9   7     5178.56    10325.91   1315.64 o 
   5   9   7     7572.65     9125.72   1372.21 o 
   6   9   7     6357.94     4398.19   1302.77 o 
   7   9   7     3039.76     2567.74   1499.26 o 
   8   9   7        0.73     1383.57   1318.57 o 
   9   9   7     2384.37     -321.24   1327.96 o 
  10   9   7     2371.94     3208.98   1446.23 o 
  11   9   7      126.31     3815.04   1948.59 o 
 -11  10   7      445.63     -327.88   1162.44 o 
 -10  10   7      907.53     1041.11   1132.09 o 
  -9  10   7      967.07     2197.66   1151.02 o 
  -8  10   7      717.95     2335.68   1118.76 o 
  -7  10   7    19617.90    19564.02   1450.16 o 
  -6  10   7      791.82     -109.71    742.82 o 
  -5  10   7      938.91     1581.66    743.65 o 
  -4  10   7       19.17     -508.55    683.09 o 
  -3  10   7    23366.47    20505.98   1162.00 o 
  -2  10   7    12579.22    12741.16   1257.61 o 
  -1  10   7      888.30     1347.12    730.99 o 
   0  10   7     4613.21     5608.87   1005.97 o 
   1  10   7     7204.01     9010.95   1772.93 o 
   2  10   7     9500.66     8368.59   1259.11 o 
   3  10   7      373.39     2691.59   1136.07 o 
   4  10   7     2682.47     2414.22   1190.37 o 
   5  10   7     6979.88     5816.17   2419.75 o 
   6  10   7     5868.41     6773.86   1381.54 o 
   7  10   7     2194.81     3467.04   1470.35 o 
   8  10   7     7071.43     5945.43   1512.06 o 
   9  10   7      219.93     -401.21   1333.76 o 
  10  10   7     1092.13     -914.81   1507.22 o 
  11  10   7      258.16     1249.29   1805.77 o 
 -11  11   7        6.38     2186.26   1305.95 o 
 -10  11   7     3556.07     4385.41   1319.45 o 
  -9  11   7     4710.01     3214.39   1265.11 o 
  -8  11   7    65702.73    69162.45   3252.30 o 
  -7  11   7    16734.94    17869.73   1433.62 o 
  -6  11   7     6856.07     6364.02    956.38 o 
  -5  11   7      165.74     -666.65    711.02 o 
  -4  11   7    42972.91    42444.39   1689.95 o 
  -3  11   7      516.09      221.71    697.80 o 
  -2  11   7     7682.53     7110.12    773.56 o 
  -1  11   7     2483.43     4815.69    876.06 o 
   0  11   7     2500.87     2888.85    940.65 o 
   1  11   7       11.03      497.91   1240.55 o 
   2  11   7     4627.16     4207.32   1182.65 o 
   3  11   7     5197.87     5935.11   1228.77 o 
   4  11   7     9448.92     7848.10   1095.37 o 
   5  11   7    38331.50    34450.46   1802.71 o 
   6  11   7     6609.72     5063.12   1924.27 o 
   7  11   7     6413.12     6603.02   1791.09 o 
   8  11   7    26989.86    28894.63   2279.44 o 
   9  11   7      726.98     2953.02   1516.44 o 
  10  11   7      194.56    -1694.88   2518.12 o 
  11  11   7       31.07      650.53   1808.12 o 
 -11  12   7      206.43      483.63   1359.71 o 
 -10  12   7      366.62     -739.90   1975.79 o 
  -9  12   7       13.52    -1082.57   1119.59 o 
  -8  12   7     1836.83     2858.97   1158.63 o 
  -7  12   7    18881.13    23458.42   1644.49 o 
  -6  12   7      315.52      533.16    867.05 o 
  -5  12   7     5470.62     6161.51   1004.91 o 
  -4  12   7     7587.88     6902.80    869.73 o 
  -3  12   7    48893.11    48237.98   1402.61 o 
  -2  12   7     1278.15      918.80    653.28 o 
  -1  12   7    17365.82    12613.08    873.14 o 
   0  12   7     1088.52     1108.25    865.71 o 
   1  12   7     4535.50     5710.46   1543.36 o 
   2  12   7     2206.16      512.08   1011.62 o 
   3  12   7      103.11     1158.99   1042.35 o 
   4  12   7     3886.45     4545.61    976.90 o 
   5  12   7     9883.20    10230.10   1278.44 o 
   6  12   7       15.05     -305.57   1090.18 o 
   7  12   7     2355.04     1712.34   1342.59 o 
   8  12   7     9116.14    10930.45   1775.64 o 
   9  12   7      575.36      451.28   1332.56 o 
  10  12   7       25.54     1126.57   1609.84 o 
  11  12   7      435.97      797.92   1873.56 o 
 -11  13   7       31.73     1493.32   1324.00 o 
 -10  13   7       16.22      -54.53   1099.21 o 
  -9  13   7      314.89      969.79   1219.89 o 
  -8  13   7     9241.30     8491.70   1437.55 o 
  -7  13   7     2243.17     1886.28   1028.28 o 
  -6  13   7     6565.91     5947.32   1301.10 o 
  -5  13   7      153.63     -227.30    728.12 o 
  -4  13   7     3861.28     3056.92    693.08 o 
  -3  13   7    42994.16    53665.76   1484.30 o 
  -2  13   7     2197.69     2215.24    673.77 o 
  -1  13   7    30122.28    30895.17   1161.00 o 
   0  13   7     3279.18     2601.30   1628.13 o 
   1  13   7    24542.17    25587.95   2080.25 o 
   2  13   7     5326.40     4061.53   1149.19 o 
   3  13   7     6922.10     7219.06   1285.74 o 
   4  13   7     1073.18     3104.21    956.47 o 
   5  13   7     6938.65     6897.37   1167.76 o 
   6  13   7     1494.90     3217.21   1268.15 o 
   7  13   7     1744.51     3848.33   1386.79 o 
   8  13   7    13314.30    10960.93   1760.10 o 
   9  13   7      901.69     -674.45   1265.07 o 
  10  13   7     4012.59     5871.85   2000.82 o 
  11  13   7      139.39    -1550.69   1550.69 o 
 -11  14   7      241.89    -1277.71   1277.71 o 
 -10  14   7     1290.08      -26.42   1162.59 o 
  -9  14   7      254.05     -495.06   1180.30 o 
  -8  14   7       34.24     -842.92   1144.87 o 
  -7  14   7      208.73     -218.86    933.83 o 
  -6  14   7       94.32      325.50    951.39 o 
  -5  14   7    13485.82    14852.74   1123.35 o 
  -4  14   7    28876.09    25963.95   1119.13 o 
  -3  14   7    88992.67    88339.15   1979.90 o 
  -2  14   7        1.58     -442.18    598.24 o 
  -1  14   7      127.83      179.17    622.84 o 
   0  14   7      231.48     -784.92    794.12 o 
   1  14   7       88.83      183.59    982.21 o 
   2  14   7     6118.38     3780.53   1170.03 o 
   3  14   7     2289.48     4056.04   1185.51 o 
   4  14   7    36765.50    33199.96   1743.35 o 
   5  14   7      482.51     2305.46   1181.84 o 
   6  14   7     4403.47     4091.03   1137.73 o 
   7  14   7     5535.23     6377.20   1493.45 o 
   8  14   7      441.38      976.75   1642.03 o 
   9  14   7      182.48     -713.95   1293.84 o 
  10  14   7      270.84    -1490.05   1505.13 o 
  11  14   7        8.43     -192.81   2020.15 o 
 -11  15   7      819.12     -549.55   1422.83 o 
 -10  15   7     4747.63     5313.76   3150.30 o 
  -9  15   7        1.36    -1515.00   1515.00 o 
  -8  15   7     9410.12    10935.61   2549.25 o 
  -7  15   7       94.98     -948.66    948.66 o 
  -6  15   7    42204.27    39323.44   1691.00 o 
  -5  15   7     5410.92     4212.91    874.74 o 
  -4  15   7    16115.49    16965.27    986.03 o 
  -3  15   7    52339.15    46251.04   1410.30 o 
  -2  15   7     1927.71     1851.43    671.25 o 
  -1  15   7   105100.92   103259.41   2139.82 o 
   0  15   7       40.19     -100.52    830.65 o 
   1  15   7    90305.24    84253.08   2763.50 o 
   2  15   7     5908.13     5290.69   2167.63 o 
   3  15   7    43620.34    40916.47   2061.54 o 
   4  15   7     2039.76     1472.70   1152.06 o 
   5  15   7    12449.29    18843.07   1504.02 o 
   6  15   7      489.51     1116.87   1062.88 o 
   7  15   7     6240.24     7212.81   1931.01 o 
   8  15   7     1404.84     2863.90   1692.26 o 
   9  15   7      113.84     -434.00   1317.49 o 
  10  15   7      160.53     1923.48   1857.27 o 
  11  15   7      648.69     1188.68   1933.82 o 
 -11  16   7      602.08     1022.75   1515.43 o 
 -10  16   7     2966.13     3392.66   1605.13 o 
  -9  16   7     2106.58     2277.03   1891.91 o 
  -8  16   7       13.22      429.49   1195.82 o 
  -7  16   7     9880.56    10536.40   1344.65 o 
  -6  16   7     4706.44     5075.78   1078.66 o 
  -5  16   7     9535.54     9980.63   1024.75 o 
  -4  16   7     5351.99     4206.46    726.45 o 
  -3  16   7     8099.19     7282.80    830.26 o 
  -2  16   7     3676.08     3164.22    685.62 o 
  -1  16   7    10636.30    10169.29   1145.48 o 
   0  16   7    22156.27    19163.46   1253.95 o 
   1  16   7     2019.46     1486.74    887.27 o 
   2  16   7        6.10      204.48   1002.08 o 
   3  16   7    20489.60    22791.26   1736.53 o 
   4  16   7     1669.32     1177.52    917.91 o 
   5  16   7       22.26     1467.97   1029.09 o 
   6  16   7      782.14     1796.23   1084.77 o 
   7  16   7     2013.47     1789.26   1398.21 o 
   8  16   7     7498.04     6434.98   1869.69 o 
   9  16   7       60.11    -1284.61   1528.13 o 
  10  16   7      552.73      964.35   1787.04 o 
  11  16   7       27.10     1781.85   2274.43 o 
 -11  17   7        0.06     3332.78   2274.43 o 
 -10  17   7      356.00     -201.81   1362.43 o 
  -9  17   7     1898.72     2214.09   1372.91 o 
  -8  17   7     3588.17      896.65   1159.21 o 
  -7  17   7     7824.44     6789.36   1361.46 o 
  -6  17   7     1031.29      690.76    941.02 o 
  -5  17   7      213.45      972.14    670.85 o 
  -4  17   7     8784.56     7836.48    851.25 o 
  -3  17   7   111587.79   102498.16   2217.87 o 
  -2  17   7     1858.97     2509.76    789.86 o 
  -1  17   7     4380.14     7275.34    993.46 o 
   0  17   7     8168.10     7254.38   1097.01 o 
   1  17   7   177300.83   170928.63   3479.79 o 
   2  17   7    11802.36    10984.35   1421.77 o 
   3  17   7    51969.94    51242.91   2311.73 o 
   4  17   7    12444.78    12259.65   1290.66 o 
   5  17   7    15072.29    19718.75   1563.15 o 
   6  17   7     4338.89     2965.71   1164.19 o 
   7  17   7       26.65     1097.33   1382.92 o 
   8  17   7    10293.11     9178.83   1705.71 o 
   9  17   7     1152.96     1261.93   1460.23 o 
  10  17   7      378.40     -101.56   1776.29 o 
 -11  18   7      493.87      -61.52   1461.21 o 
 -10  18   7      138.90      138.76   3344.55 o 
  -9  18   7      477.04       13.21   2835.98 o 
  -8  18   7       35.73     1153.94   1274.89 o 
  -7  18   7     1918.64     3066.12   1165.31 o 
  -6  18   7     3749.67     3920.63   1024.13 o 
  -5  18   7        5.69      654.03    680.77 o 
  -4  18   7       37.94     -412.16    614.34 o 
  -3  18   7    53167.29    58843.09   1798.69 o 
  -2  18   7     2012.71     1687.82    767.37 o 
  -1  18   7    33927.21    41233.66   1388.62 o 
   0  18   7    22554.95    21230.34   1319.98 o 
   1  18   7        4.19      143.87    736.92 o 
   2  18   7     6214.31     8010.74   1325.40 o 
   3  18   7      817.19     2807.24   1330.95 o 
   4  18   7    40383.26    34730.23   1815.43 o 
   5  18   7      663.77     2793.29   1060.16 o 
   6  18   7     2421.15     2149.88   1188.76 o 
   7  18   7     1110.61      613.07   1470.42 o 
   8  18   7     2115.66     4021.63   1543.46 o 
   9  18   7       99.75      468.88   1443.43 o 
  10  18   7     4105.97     5784.80   2244.14 o 
 -11  19   7      482.43      420.41   1572.30 o 
 -10  19   7      753.37     2300.38   1628.28 o 
  -9  19   7     1295.06     3416.98   2832.45 o 
  -8  19   7     4249.97     2506.43   1333.30 o 
  -7  19   7     1637.79     1159.79   1118.53 o 
  -6  19   7      985.03      668.04    966.41 o 
  -5  19   7    21790.53    21147.78   1235.65 o 
  -4  19   7    11521.03    12682.44   1065.20 o 
  -3  19   7      144.67      242.54    698.04 o 
  -2  19   7      559.41      753.04    714.56 o 
  -1  19   7    25133.88    23648.08   1294.03 o 
   0  19   7      172.75     -147.31    822.15 o 
   1  19   7       18.67     -145.42    713.05 o 
   2  19   7    34654.84    34245.41   2759.85 o 
   3  19   7    31861.50    33290.18   2021.48 o 
   4  19   7     6733.77     7558.52   1402.36 o 
   5  19   7     5919.77     8273.45   1279.24 o 
   6  19   7     6468.32     6294.85   1348.21 o 
   7  19   7    12078.95    14384.79   1860.37 o 
   8  19   7     5087.36     3559.64   1504.08 o 
   9  19   7      687.82      104.80   1994.79 o 
  10  19   7     1660.03      280.14   1887.96 o 
 -11  20   7      183.35     3031.02   1698.00 o 
 -10  20   7     7799.54     9337.05   2007.05 o 
  -9  20   7     2249.64     3880.52   1788.04 o 
  -8  20   7     9246.52     6120.55   1822.60 o 
  -7  20   7       16.13     -523.51   1012.71 o 
  -6  20   7     4285.79     6957.26   1387.25 o 
  -5  20   7    15311.27    15140.62   1138.98 o 
  -4  20   7    11190.75    10304.03   1010.89 o 
  -3  20   7    35207.28    34063.83   1537.39 o 
  -2  20   7     1245.52      458.44    743.89 o 
  -1  20   7    76039.48    71175.67   1828.80 o 
   0  20   7      119.94      110.92    795.27 o 
   1  20   7       33.84      -67.03    705.29 o 
   2  20   7    12461.90    11738.42   1248.69 o 
   3  20   7        7.20     1575.35   1781.37 o 
   4  20   7    12961.76    15664.71   1678.25 o 
   5  20   7     2132.27     2045.40   1083.12 o 
   6  20   7     2024.96     3361.16   1229.47 o 
   7  20   7    18198.14    23043.58   2160.11 o 
   8  20   7      902.68     3572.96   1553.51 o 
   9  20   7       79.68      567.81   1435.43 o 
  10  20   7     2434.46     3470.42   2521.65 o 
 -11  21   7      308.82      211.68   1552.30 o 
 -10  21   7     2226.94     3801.68   1798.54 o 
  -9  21   7     4252.37     3369.27   2655.86 o 
  -8  21   7    16949.06    16599.74   2274.75 o 
  -7  21   7     1885.31     3629.71   1609.13 o 
  -6  21   7    14373.22    16690.61   1686.63 o 
  -5  21   7    15828.72    18049.70   1437.16 o 
  -4  21   7     4645.81     4430.26    859.05 o 
  -3  21   7    62288.71    51788.02   1737.97 o 
  -2  21   7     8514.79     8045.71    928.95 o 
  -1  21   7        8.65      904.49    685.16 o 
   0  21   7        0.94     -568.28    761.24 o 
   1  21   7     2022.64     2700.79    926.80 o 
   2  21   7    19261.00    18403.63   1396.80 o 
   3  21   7     4856.61     5677.83   1696.22 o 
   4  21   7        7.06     1198.95   1205.39 o 
   5  21   7    43462.80    39555.78   3626.44 o 
   6  21   7     4031.58     2553.16   1236.86 o 
   7  21   7     2318.76     2659.12   1465.34 o 
   8  21   7     3314.87     2019.51   1439.10 o 
   9  21   7      610.36      895.34   1416.68 o 
  10  21   7      298.95     -600.46   1548.43 o 
 -11  22   7        2.18     -293.05   1670.69 o 
 -10  22   7    12581.27    11788.09   4916.16 o 
  -9  22   7       32.28     -710.99   3733.04 o 
  -8  22   7     6127.75     8969.24   2030.19 o 
  -7  22   7     1467.98     1450.56   1505.28 o 
  -6  22   7    16387.61    19231.17   2226.87 o 
  -5  22   7       66.28     1385.11    857.73 o 
  -4  22   7     1298.30     2402.58    832.39 o 
  -3  22   7     6573.44     7039.50    934.23 o 
  -2  22   7     1332.24      920.91    745.92 o 
  -1  22   7     4258.30     6178.82    817.26 o 
   0  22   7      150.73      246.63    810.16 o 
   1  22   7    12615.80    12595.10   1644.77 o 
   2  22   7     5331.03     5086.85   1622.06 o 
   3  22   7    49521.48    51344.26   2415.20 o 
   4  22   7     3589.45     5092.05   1421.51 o 
   5  22   7      782.19     1496.21   1356.73 o 
   6  22   7     6822.63     7103.45   1410.42 o 
   7  22   7     7761.15     8984.94   1766.66 o 
   8  22   7      111.74      739.77   1416.37 o 
   9  22   7       10.34     -517.83   1969.03 o 
  10  22   7      772.94     1587.74   2348.60 o 
 -11  23   7      371.03     -546.98   1612.95 o 
 -10  23   7       90.65     2576.32   1847.09 o 
  -9  23   7      939.51     3668.65   1714.71 o 
  -8  23   7      247.97     1997.66   3517.60 o 
  -7  23   7      301.62      964.76   1730.55 o 
  -6  23   7       71.10      848.98   1850.62 o 
  -5  23   7     2461.56     2194.47   1142.22 o 
  -4  23   7      221.49      643.45    908.12 o 
  -3  23   7    38762.30    37628.26   1551.47 o 
  -2  23   7     4627.59     5393.16    854.69 o 
  -1  23   7    12275.89    13567.10   1093.85 o 
   0  23   7      115.71     -393.64    726.92 o 
   1  23   7    51513.48    40703.01   1829.02 o 
   2  23   7     4202.50     2122.16    966.97 o 
   3  23   7     8777.30     9442.45   1460.32 o 
   4  23   7     3411.13     1842.15   1280.35 o 
   5  23   7       56.02      237.40   1319.44 o 
   6  23   7    15020.54    15926.90   1652.79 o 
   7  23   7      621.00     1116.21   1409.40 o 
   8  23   7      329.42      818.76   1347.70 o 
   9  23   7     1559.09      270.70   1839.31 o 
  10  23   7      230.88      944.03   1952.81 o 
 -11  24   7      417.83     -557.88   2659.39 o 
 -10  24   7      200.93     5786.91   1937.80 o 
  -9  24   7     2763.97     4403.36   1884.75 o 
  -8  24   7     1411.31     -408.95   2966.65 o 
  -7  24   7     2673.17     1993.59   2034.27 o 
  -6  24   7      135.10     1888.50   1187.89 o 
  -5  24   7     1865.65     2940.64   1197.85 o 
  -4  24   7       17.04     -883.96    883.96 o 
  -3  24   7    22722.82    22089.20   1477.42 o 
  -2  24   7    11082.76    12856.54   1200.86 o 
  -1  24   7   171538.33   163588.88   3533.98 o 
   0  24   7    10827.96     9176.22   1031.18 o 
   1  24   7     6903.41     6170.56   1102.95 o 
   2  24   7     4670.49     5142.95   1330.12 o 
   3  24   7    17789.00    20361.30   1824.11 o 
   4  24   7      543.39      195.05   1261.12 o 
   5  24   7     2412.08     2826.62   1446.17 o 
   6  24   7       10.18     -631.19   3552.92 o 
   7  24   7     1133.80     2685.58   1425.07 o 
   8  24   7       78.03     1241.20   1613.72 o 
   9  24   7      197.20     -984.33   1753.83 o 
  10  24   7      102.74      684.36   2009.71 o 
 -11  25   7      785.74      861.74   1998.96 o 
 -10  25   7       81.86      573.89   1648.11 o 
  -9  25   7      809.03      -51.64   2655.86 o 
  -8  25   7     1422.88       96.67   1790.59 o 
  -7  25   7     1323.96     -198.56   1532.51 o 
  -6  25   7    14881.77    15606.59   2178.46 o 
  -5  25   7     2222.24     3296.54   1262.01 o 
  -4  25   7       30.55     2077.40   1007.60 o 
  -3  25   7      588.37      344.32   1044.94 o 
  -2  25   7     5937.74     6651.58   1296.42 o 
  -1  25   7       88.79      602.79   1382.47 o 
   0  25   7      564.29     -259.80    772.58 o 
   1  25   7    15188.35    14779.41   1350.24 o 
   2  25   7     4007.15     4150.26   1286.52 o 
   3  25   7     9104.75    12630.67   1640.71 o 
   4  25   7     1657.06      576.84   1277.51 o 
   5  25   7     4732.26     4021.75   1638.86 o 
   6  25   7    22533.89    25616.00   2694.14 o 
   7  25   7    15381.75    15931.56   2025.56 o 
   8  25   7      324.03     2553.29   1545.56 o 
   9  25   7      289.83      221.28   3418.71 o 
  10  25   7        5.86      583.40   2797.13 o 
 -10  26   7     4920.28     6646.78   2117.03 o 
  -9  26   7     2646.91     4655.31   1928.31 o 
  -8  26   7     4209.52     2348.16   1789.64 o 
  -7  26   7       86.52    -1377.13   1377.13 o 
  -6  26   7    13942.32    12276.18   1676.49 o 
  -5  26   7      571.09     1743.87   1618.07 o 
  -4  26   7      759.12     1144.17   1128.33 o 
  -3  26   7    24028.68    18556.04   2054.37 o 
  -2  26   7     1121.52     1901.69   1075.09 o 
  -1  26   7     1174.27     1120.85    889.35 o 
   0  26   7    11437.69    11759.42   1321.00 o 
   1  26   7     2087.41     4299.76   1076.81 o 
   2  26   7      821.25     1169.51   1377.56 o 
   3  26   7    10074.28     9314.09   1573.47 o 
   4  26   7        0.02     -431.62   1242.80 o 
   5  26   7     2795.00     4116.60   1544.23 o 
   6  26   7       53.08     3924.22   1960.98 o 
   7  26   7    15393.02    18820.11   2142.57 o 
   8  26   7      627.89     1285.26   1478.83 o 
   9  26   7      887.93    -1930.33   2122.57 o 
  10  26   7     5376.67     9156.44   2447.28 o 
 -10  27   7      189.17     1643.27   2182.61 o 
  -9  27   7     1773.41    -1424.29   1598.58 o 
  -8  27   7     2772.39     1020.47   1808.24 o 
  -7  27   7       16.63       73.39   1589.82 o 
  -6  27   7     1689.92     1405.09   1290.04 o 
  -5  27   7    64518.09    60200.13   2727.90 o 
  -4  27   7     1250.49     -220.40   1131.77 o 
  -3  27   7    51734.89    48083.29   2376.67 o 
  -2  27   7      108.85      196.38   1002.03 o 
  -1  27   7     2379.15     3925.13    997.15 o 
   0  27   7      710.40     -697.33    914.13 o 
   1  27   7       52.79      406.06    912.17 o 
   2  27   7     1956.28     2715.52   1273.36 o 
   3  27   7      782.71      871.28   1249.17 o 
   4  27   7     6511.45     8853.04   1680.69 o 
   5  27   7     5485.73     2799.32   1505.22 o 
   6  27   7     1191.26     1169.00   1708.16 o 
   7  27   7     7762.73     7321.02   4778.43 o 
   8  27   7      175.36     -162.29   1784.78 o 
   9  27   7       72.45    -1826.32   1826.32 o 
  10  27   7       89.05      689.26   2535.78 o 
 -10  28   7     7087.34     6696.47   4739.58 o 
  -9  28   7     1108.60    -1546.67   1686.36 o 
  -8  28   7    12067.78    10135.56   2217.93 o 
  -7  28   7     1313.15     1439.44   1710.43 o 
  -6  28   7     9143.52    13021.68   2110.18 o 
  -5  28   7    11423.35    11074.29   1724.52 o 
  -4  28   7     5437.15     7413.60   1426.48 o 
  -3  28   7     1020.89     -294.45   1101.08 o 
  -2  28   7      557.26     1120.93   1108.56 o 
  -1  28   7      219.32      176.80    914.26 o 
   0  28   7     8272.80     9357.15   1462.65 o 
   1  28   7       29.47      617.32    884.23 o 
   2  28   7      993.42      840.02   1203.81 o 
   3  28   7    13709.13    12733.18   1752.70 o 
   4  28   7      461.09      273.55   1290.01 o 
   5  28   7        0.20     1833.45   1529.62 o 
   6  28   7     4313.61     7140.65   2129.67 o 
   7  28   7      767.72      327.72   1768.26 o 
   8  28   7     6088.38     1875.65   1554.39 o 
   9  28   7       56.86     -735.90   1900.07 o 
 -10  29   7        0.15     2540.23   2014.68 o 
  -9  29   7     3463.80     3986.93   2014.92 o 
  -8  29   7     1457.53     -182.80   1765.27 o 
  -7  29   7       15.34    -1586.22   1586.22 o 
  -6  29   7     2720.97     2501.08   1439.60 o 
  -5  29   7     7884.34    10676.91   1672.54 o 
  -4  29   7      174.37     1219.33   1277.29 o 
  -3  29   7     8073.04     6686.96   1345.68 o 
  -2  29   7    20120.62    21157.56   2708.87 o 
  -1  29   7     2724.08     2451.40   1024.59 o 
   0  29   7      668.87     -104.53    917.81 o 
   1  29   7    15086.44    18019.29   1551.01 o 
   2  29   7     2691.15     5124.18   1456.30 o 
   3  29   7      199.86      902.99   1276.71 o 
   4  29   7     2827.68     3749.66   1553.58 o 
   5  29   7      135.01     1499.13   1538.79 o 
   6  29   7     1882.26     1411.64   1870.70 o 
   7  29   7     7236.69    11795.30   2334.66 o 
   8  29   7      873.92     -614.34   1774.03 o 
   9  29   7     1094.18    -1746.52   1746.52 o 
 -10  30   7       35.20       11.53   4054.42 o 
  -9  30   7     2836.32     4142.84   2345.07 o 
  -8  30   7       84.65     -153.64   1568.18 o 
  -7  30   7     2978.64     1121.78   1684.28 o 
  -6  30   7     3588.75     2347.56   1476.04 o 
  -5  30   7      838.40     2267.80   2059.34 o 
  -4  30   7     1624.56     2165.90   1220.01 o 
  -3  30   7     2497.97     3040.31   1218.24 o 
  -2  30   7    14595.38    15422.73   1590.94 o 
  -1  30   7     4228.56     3355.98   1061.79 o 
   0  30   7     1489.43     2034.25   1021.12 o 
   1  30   7    17735.17    17571.73   1952.78 o 
   2  30   7        0.28     -363.97   1130.12 o 
   3  30   7        3.20     -393.64   1332.85 o 
   4  30   7     9764.16    12745.31   2043.47 o 
   5  30   7        1.46      111.66   1394.79 o 
   6  30   7     1174.40     3778.55   1970.58 o 
   7  30   7     2002.47     2834.34   2253.24 o 
   8  30   7       16.37      368.20   1933.09 o 
   9  30   7     2634.75     2008.50   2090.40 o 
 -10  31   7       19.89     1589.44   5703.74 o 
  -9  31   7      124.69    -1109.46   2044.87 o 
  -8  31   7      399.14      632.56   1725.46 o 
  -7  31   7     8421.74    12330.17   2429.83 o 
  -6  31   7        2.99     1845.60   1445.52 o 
  -5  31   7      365.72     1972.00   1347.59 o 
  -4  31   7       13.33     -485.79   1164.52 o 
  -3  31   7    18082.17    19645.60   1809.58 o 
  -2  31   7     9725.66    12751.15   1542.90 o 
  -1  31   7      157.73       37.96   1094.57 o 
   0  31   7     1049.95      874.40    986.70 o 
   1  31   7    39785.35    40355.59   2237.79 o 
   2  31   7     1078.69     -239.82   1151.68 o 
   3  31   7    17614.08    20420.09   2337.40 o 
   4  31   7    11360.66    12739.78   1922.39 o 
   5  31   7     8963.34    13665.00   2018.61 o 
   6  31   7     4033.63     4586.92   2122.10 o 
   7  31   7     5495.88     5086.53   2910.14 o 
   8  31   7     1385.95     1896.12   2105.65 o 
   9  31   7       59.87     1736.99   2617.01 o 
 -10  32   7      358.62    -1014.85   1697.17 o 
  -9  32   7      190.79    -1608.34   1608.34 o 
  -8  32   7     3673.82     4521.27   2075.30 o 
  -7  32   7      166.64     -480.73   2684.11 o 
  -6  32   7      471.19      299.77   1365.93 o 
  -5  32   7     2605.12     2636.67   1474.34 o 
  -4  32   7      446.64     -307.05   1158.26 o 
  -3  32   7     6001.68     6216.35   1368.02 o 
  -2  32   7    14465.40    16933.43   1870.82 o 
  -1  32   7    19069.70    18819.06   1541.41 o 
   0  32   7      205.73    -1486.25   1486.25 o 
   1  32   7       26.17     1264.67   1221.81 o 
   2  32   7       41.95     1330.34   1216.27 o 
   3  32   7    13323.41    16568.97   1967.54 o 
   4  32   7     4087.85     2646.21   1549.50 o 
   5  32   7        6.62      260.54   1538.34 o 
   6  32   7      204.87      555.10   1930.38 o 
   7  32   7     1999.91     2769.46   1989.97 o 
   8  32   7      250.60      171.86   2055.53 o 
   9  32   7     1229.10     8278.37   3715.38 o 
  -9  33   7      305.11    -1864.75   1864.75 o 
  -8  33   7     4216.53     6239.93   2280.36 o 
  -7  33   7       29.22     2577.97   1887.81 o 
  -6  33   7      375.97     -455.29   1407.92 o 
  -5  33   7    31989.86    33249.85   2890.34 o 
  -4  33   7      839.23    -1136.72   1192.31 o 
  -3  33   7      186.67      280.61   1215.80 o 
  -2  33   7     4865.23     4546.23   1331.07 o 
  -1  33   7     4483.32     6420.36   1398.53 o 
   0  33   7     5066.00     4239.15   1158.22 o 
   1  33   7    28063.93    29824.51   2132.84 o 
   2  33   7     1371.79     -705.07   1141.80 o 
   3  33   7      684.53     -545.60   1447.48 o 
   4  33   7        3.79      792.09   1883.20 o 
   5  33   7     9392.94     5827.10   2801.92 o 
   6  33   7      844.60     1848.35   2553.44 o 
   7  33   7      703.68    -1708.68   1708.68 o 
   8  33   7     3696.52     2725.61   3341.01 o 
   9  33   7      758.28     3496.41   3482.28 o 
  -9  34   7        5.03     1221.98   2380.38 o 
  -8  34   7      160.72      847.61   2281.50 o 
  -7  34   7     2210.64     2818.34   2001.27 o 
  -6  34   7     1915.62     4225.60   2072.38 o 
  -5  34   7    11648.31    12329.55   1724.26 o 
  -4  34   7     2722.51     2305.04   1354.16 o 
  -3  34   7    17073.54    16777.22   1786.58 o 
  -2  34   7     2671.03     2657.35   1257.30 o 
  -1  34   7       70.06      395.99   1076.54 o 
   0  34   7     2284.67     1572.98   1120.78 o 
   1  34   7     3554.80     5343.73   1449.81 o 
   2  34   7     2449.55      932.43   1613.90 o 
   3  34   7     3858.94     4363.10   1489.44 o 
   4  34   7      540.97    -1058.52   1400.59 o 
   5  34   7     7010.45     7198.48   2246.11 o 
   6  34   7       15.99     2162.33   2984.31 o 
   7  34   7        9.70    -1107.87   1900.57 o 
   8  34   7      826.78     1762.19   2119.94 o 
   9  34   7        0.53      162.46   2945.46 o 
  -9  35   7      122.96     1681.10   2401.57 o 
  -8  35   7     4460.86     3305.70   2662.92 o 
  -7  35   7      538.86     6809.17   2860.70 o 
  -6  35   7      984.20     1258.17   1768.01 o 
  -5  35   7     7393.56     6393.31   1566.46 o 
  -4  35   7    10198.78     8852.70   1672.02 o 
  -3  35   7     2821.78     4973.85   1454.25 o 
  -2  35   7     5456.48     3956.53   1379.41 o 
  -1  35   7     8719.94     8427.71   1342.44 o 
   0  35   7      370.16     -832.13   1230.50 o 
   1  35   7     1378.11     1559.52   1814.75 o 
   2  35   7     1243.90     -663.64   1380.43 o 
   3  35   7     2188.34     1925.14   2019.67 o 
   4  35   7     1389.91     4494.19   1754.91 o 
   5  35   7     1080.61     1017.40   2415.79 o 
   6  35   7      723.25     4405.94   2223.89 o 
   7  35   7     1077.92     1291.75   2008.28 o 
   8  35   7     3295.28     5225.96   4269.86 o 
  -9  36   7      500.98     -310.79   2246.18 o 
  -8  36   7      659.62      141.27   2408.64 o 
  -7  36   7      285.14     -373.29   2034.27 o 
  -6  36   7     3879.24     1519.84   2987.84 o 
  -5  36   7      108.60       16.74   1555.93 o 
  -4  36   7     1188.80     1002.13   1272.25 o 
  -3  36   7    10715.77     9043.86   1632.22 o 
  -2  36   7     2182.16     2307.77   1376.80 o 
  -1  36   7     2168.36      511.31   1370.04 o 
   0  36   7     9016.49    10426.67   1711.72 o 
   1  36   7     5852.09    11518.14   2073.32 o 
   2  36   7        3.02    -1207.97   1207.97 o 
   3  36   7     3174.57     5359.94   1549.24 o 
   4  36   7     1504.79       20.06   2284.47 o 
   5  36   7      663.95      149.31   1791.17 o 
   6  36   7     1295.87    -1914.11   1914.11 o 
   7  36   7       86.41    -1648.45   1939.78 o 
   8  36   7      649.97     1463.33   2058.22 o 
  -9  37   7      290.11    -2196.73   2196.73 o 
  -8  37   7    12075.74     5721.40   2853.64 o 
  -7  37   7     1246.82    -1073.63   1700.53 o 
  -6  37   7     2078.23     1582.96   1810.60 o 
  -5  37   7       27.75     1340.73   1602.48 o 
  -4  37   7      153.25      -75.36   2127.16 o 
  -3  37   7    17230.51    21804.03   2394.32 o 
  -2  37   7     4249.01     4037.64   1446.35 o 
  -1  37   7      404.72      834.22   1131.12 o 
   0  37   7     2940.24     2036.29   1407.15 o 
   1  37   7    12819.23    13738.93   2150.87 o 
   2  37   7        1.10    -1212.66   1212.66 o 
   3  37   7    11781.45    15616.45   1905.20 o 
   4  37   7    13581.70    12192.33   2093.64 o 
   5  37   7      781.45     -120.58   1647.36 o 
   6  37   7      625.13    -1204.22   1891.86 o 
   7  37   7       57.16    -1916.88   1916.88 o 
   8  37   7     4045.74     4160.80   2239.75 o 
  -9  38   7     1077.80     -487.38   2436.89 o 
  -8  38   7      734.23    -1024.20   2338.00 o 
  -7  38   7      823.57     3886.41   1976.94 o 
  -6  38   7      154.33     1936.59   1933.60 o 
  -5  38   7      203.82      185.08   1628.22 o 
  -4  38   7     2379.16     3078.67   1862.76 o 
  -3  38   7     1580.41     -193.54   1770.42 o 
  -2  38   7     8591.57     9215.87   1957.26 o 
  -1  38   7     9018.37     8701.93   1616.20 o 
   0  38   7      388.83      510.70   1426.77 o 
   1  38   7     3667.57     1534.55   3216.95 o 
   2  38   7        3.92     -864.31   1639.39 o 
   3  38   7     3465.45     4552.60   1591.94 o 
   4  38   7     1526.34      942.36   1657.10 o 
   5  38   7       14.62    -1093.46   1901.32 o 
   6  38   7     5129.00     7629.94   3280.97 o 
   7  38   7       18.16    -1584.50   1967.88 o 
   8  38   7      197.12     2896.02   3256.25 o 
  -8  39   7      225.72     1285.55   2648.79 o 
  -7  39   7        0.40    -1651.39   1651.39 o
[truncated: 414,952 more chars]
